# Supplementary material for: Pharmaceutical payments to Japanese certified hematologists: a retrospective analysis of personal payments from pharmaceutical companies between 2016 and 2019
Source: Blood Cancer J. 2022 Apr 7;12(4):54. doi: 10.1038/s41408-022-00656-y (PMC8989935; doi:10.1038/s41408-022-00656-y)
Supplement: Supplementary file 2 — Supplemental Material8_Dataset [file 41408_2022_656_MOESM2_ESM.xlsx]

## Sheet: payment ana
Anonymized specialist id	Pharma	Category	number_of_case	Japanese Yes	US dollars	Year
1	Takeda Pharmaceutical	lecture	1	57276	525.468	2016
1	CHUGAI PHARMACEUTICAL	consulting	1	57276	525.468	2016
1	Mitsubishi Tanabe Pharma	lecture	1	55685	510.872	2016
1	Ayumi Pharmaceutical	lecture	1	50000	458.716	2016
1	CHUGAI PHARMACEUTICAL	consulting	1	57276	525.468	2018
1	Mitsubishi Tanabe Pharma	lecture	1	33411	306.523	2018
1	ONO PHARMACEUTICAL	lecture	1	33411	306.523	2018
1	Mitsubishi Tanabe Pharma	lecture	1	55685	510.872	2018
1	Janssen Pharmaceutical	lecture	1	55685	510.872	2018
1	Eli Lilly Japan	lecture	2	111370	1021.74	2019
1	Eisai	lecture	1	55685	510.872	2019
1	Mitsubishi Tanabe Pharma	lecture	1	55685	510.872	2019
1	ASAHI KASEI PHARMA	lecture	1	55685	510.872	2019
1	CHUGAI PHARMACEUTICAL	lecture	1	35090	321.927	2019
1	ONO PHARMACEUTICAL	lecture	1	34030	312.202	2019
2	Kyowa Kirin	lecture	1	55685	510.872	2016
2	CHUGAI PHARMACEUTICAL	lecture	1	57276	525.468	2018
2	MOCHIDA PHARMACEUTICAL	lecture	1	77959	715.22	2018
3	Pfizer	lecture	1	57276	525.468	2016
3	Janssen Pharmaceutical	lecture	1	33411	306.523	2016
3	Takeda Pharmaceutical	lecture	1	57276	525.468	2016
3	Otsuka Pharmaceutical	lecture	1	77959	715.22	2018
3	Astellas Pharma	lecture	1	30000	275.229	2018
3	JCR Pharmaceuticals	manuscript	1	77959	715.22	2019
3	Astellas Pharma	lecture	1	71296	654.092	2019
5	MSD	lecture	1	55685	510.872	2016
5	Novartis Pharma	lecture	1	77959	715.22	2016
5	Celgene	lecture	1	51560	473.028	2017
5	Sumitomo Dainippon Pharma	lecture	1	55685	510.872	2017
5	Eisai	lecture	1	55685	510.872	2017
5	Kyowa Kirin	lecture	1	77959	715.22	2018
5	Celgene	lecture	1	51560	473.028	2018
7	MSD	lecture	1	33411	306.523	2016
8	Sumitomo Dainippon Pharma	lecture	1	33411	306.523	2016
8	Kyowa Kirin	lecture	1	77959	715.22	2019
8	Astellas Pharma	lecture	1	71296	654.092	2019
8	CHUGAI PHARMACEUTICAL	lecture	1	57276	525.468	2019
8	Sumitomo Dainippon Pharma	lecture	1	22274	204.349	2019
11	Bristol Myers Squibb	lecture	2	155918	1430.44	2016
11	Pfizer	lecture	1	57276	525.468	2016
11	Pfizer	consulting	1	57276	525.468	2016
11	Nippon Shinyaku	lecture	1	33411	306.523	2016
11	Celgene	lecture	1	72184	662.239	2016
11	Kyowa Kirin	lecture	1	33411	306.523	2016
11	Eisai	lecture	2	133644	1226.09	2018
11	Otsuka Pharmaceutical	lecture	1	55685	510.872	2018
11	Kyowa Kirin	lecture	1	55685	510.872	2018
11	Kyowa Kirin	consulting	1	77959	715.22	2018
11	Sumitomo Dainippon Pharma	lecture	1	33411	306.523	2018
11	Nippon Shinyaku	lecture	1	77959	715.22	2018
11	Novartis Pharma	lecture	1	51560	473.028	2018
11	Celgene	lecture	2	144368	1324.48	2018
11	Celgene	lecture	3	173993	1596.27	2019
11	Eisai	consulting	1	113432	1040.66	2019
11	Otsuka Pharmaceutical	lecture	2	111370	1021.74	2019
11	Nippon Shinyaku	lecture	1	77959	715.22	2019
11	Takeda Pharmaceutical	lecture	1	57276	525.468	2019
11	Sumitomo Dainippon Pharma	lecture	1	56716	520.33	2019
11	DAIICHI SANKYO	lecture	1	33411	306.523	2019
12	Celgene	lecture	1	51560	473.028	2016
12	Novartis Pharma	lecture	1	77959	715.22	2016
12	Otsuka Pharmaceutical	lecture	1	77959	715.22	2018
12	Novartis Pharma	lecture	1	51560	473.028	2018
13	Nippon Shinyaku	lecture	1	33411	306.523	2018
13	Nippon Shinyaku	lecture	1	33411	306.523	2019
15	AstraZeneca	lecture	2	47888	439.339	2016
15	DAIICHI SANKYO	lecture	1	20046	183.908	2016
15	CHUGAI PHARMACEUTICAL	lecture	1	45821	420.376	2016
15	Mitsubishi Tanabe Pharma	lecture	1	49003	449.569	2016
15	Mitsubishi Tanabe Pharma	lecture	1	49003	449.569	2018
15	EA Pharma	lecture	1	44548	408.697	2019
16	Nippon Shinyaku	lecture	1	33411	306.523	2018
16	ONO PHARMACEUTICAL	lecture	1	33411	306.523	2018
16	Novartis Pharma	lecture	1	51560	473.028	2018
16	Celgene	lecture	1	51560	473.028	2018
16	CHUGAI PHARMACEUTICAL	consulting	2	108000	990.826	2019
16	CHUGAI PHARMACEUTICAL	lecture	1	75600	693.578	2019
16	Novartis Pharma	lecture	1	70000	642.202	2019
16	Janssen Pharmaceutical	lecture	1	55685	510.872	2019
17	TERUMO	lecture	1	110440	1013.21	2018
18	Bristol Myers Squibb	lecture	2	133644	1226.09	2016
18	Sanofi	lecture	1	100000	917.431	2016
18	Nippon Shinyaku	lecture	1	55685	510.872	2016
18	ONO PHARMACEUTICAL	lecture	1	55685	510.872	2016
18	SHIONOGI	lecture	1	30936	283.817	2016
18	Celgene	lecture	3	154680	1419.08	2016
18	MOCHIDA PHARMACEUTICAL	lecture	1	55685	510.872	2016
18	Novartis Pharma	lecture	2	133644	1226.09	2016
18	Astellas Pharma	lecture	1	50000	458.716	2016
18	Pfizer	lecture	1	111370	1021.74	2018
18	CHUGAI PHARMACEUTICAL	consulting	1	57276	525.468	2018
18	Eisai	lecture	1	55685	510.872	2018
18	Takeda Pharmaceutical	lecture	1	80187	735.661	2018
18	Astellas Pharma	lecture	2	100000	917.431	2018
18	Kyowa Kirin	lecture	1	33411	306.523	2018
18	Kyowa Kirin	consulting	1	77959	715.22	2018
18	Sumitomo Dainippon Pharma	lecture	1	55685	510.872	2018
18	Novartis Pharma	lecture	3	195928	1797.5	2018
18	Celgene	lecture	2	103120	946.055	2018
18	Bristol Myers Squibb	lecture	1	77959	715.22	2018
18	Shire plc	lecture	1	77959	715.22	2018
18	Novartis Pharma	lecture	4	288736	2648.95	2019
18	Kyowa Kirin	lecture	2	111370	1021.74	2019
18	Bristol Myers Squibb	lecture	1	111370	1021.74	2019
18	Celgene	lecture	2	103120	946.055	2019
18	Otsuka Pharmaceutical	lecture	1	77959	715.22	2019
18	Kyowa Kirin	consulting	1	77959	715.22	2019
18	MSD	lecture	1	77959	715.22	2019
18	Astellas Pharma	lecture	1	50000	458.716	2019
18	ONO PHARMACEUTICAL	lecture	1	33411	306.523	2019
18	Amgen	lecture	1	30937	283.826	2019
19	Fujimoto Pharmaceutical	consulting	1	55685	510.872	2018
19	Kyowa Kirin	lecture	1	55685	510.872	2019
19	Fujimoto Pharmaceutical	consulting	1	55685	510.872	2019
20	Pfizer	lecture	3	171829	1576.41	2016
20	Pfizer	manuscript	1	57276	525.468	2016
20	Eisai	lecture	1	111370	1021.74	2016
20	ASAHI KASEI PHARMA	lecture	2	111370	1021.74	2016
20	Janssen Pharmaceutical	lecture	1	55685	510.872	2016
20	Takeda Pharmaceutical	lecture	1	57276	525.468	2016
20	CHUGAI PHARMACEUTICAL	consulting	1	57276	525.468	2016
20	Kyowa Kirin	lecture	1	55685	510.872	2016
20	Kyowa Kirin	consulting	2	133644	1226.09	2016
20	Astellas Pharma	lecture	2	200000	1834.86	2016
20	Astellas Pharma	lecture	2	170000	1559.63	2018
20	Bristol Myers Squibb	lecture	1	66822	613.046	2018
20	Eisai	lecture	2	224802	2062.4	2019
21	NIPPON PHARMACEUTICAL	lecture	1	33411	306.523	2016
21	Eisai	lecture	2	89096	817.394	2018
21	Novartis Pharma	lecture	1	51560	473.028	2018
21	Amgen	lecture	4	288740	2648.99	2019
21	Kyowa Kirin	consulting	1	77959	715.22	2019
21	JCR Pharmaceuticals	manuscript	1	77959	715.22	2019
21	JCR Pharmaceuticals	lecture	1	55685	510.872	2019
21	Novartis Pharma	lecture	1	51560	473.028	2019
21	Eisai	lecture	1	34030	312.202	2019
21	Kyowa Kirin	lecture	1	33411	306.523	2019
22	Kyowa Kirin	lecture	1	22274	204.349	2016
22	Eisai	lecture	1	55685	510.872	2018
22	Takeda Pharmaceutical	lecture	1	57276	525.468	2018
22	Kyowa Kirin	lecture	1	55685	510.872	2018
22	Kyowa Kirin	lecture	1	55685	510.872	2018
22	Bristol Myers Squibb	lecture	1	66822	613.046	2018
22	Bristol Myers Squibb	lecture	1	66822	613.046	2019
22	CHUGAI PHARMACEUTICAL	lecture	1	58410	535.872	2019
22	CHUGAI PHARMACEUTICAL	consulting	1	57276	525.468	2019
22	Takeda Pharmaceutical	lecture	1	57276	525.468	2019
22	Kyowa Kirin	lecture	1	55685	510.872	2019
28	Bayer Yakuhin	lecture	1	33411	306.523	2016
28	Sumitomo Dainippon Pharma	consulting	1	33411	306.523	2018
29	Pfizer	lecture	2	343658	3152.83	2016
29	Shire plc	lecture	1	55685	510.872	2018
30	Shire plc	lecture		77959	715.22	2016
30	Bayer Yakuhin	consulting	1	33411	306.523	2016
30	Janssen Pharmaceutical	lecture	1	55685	510.872	2017
30	SHIONOGI	consulting	1	30936	283.817	2017
32	Nippon Shinyaku	lecture	1	55685	510.872	2016
32	Kyowa Kirin	consulting	1	77959	715.22	2016
32	Celgene	lecture	1	51560	473.028	2017
32	Nippon Shinyaku	lecture	1	55685	510.872	2017
32	Nippon Shinyaku	lecture	1	55685	510.872	2018
32	Novartis Pharma	lecture	1	72184	662.239	2018
32	Bristol Myers Squibb	lecture	1	89096	817.394	2018
32	Novartis Pharma	lecture	4	247488	2270.53	2019
33	Janssen Pharmaceutical	lecture	1	55685	510.872	2019
33	Janssen Pharmaceutical	manuscript	1	33411	306.523	2019
34	Eisai	lecture	1	33411	306.523	2018
35	Nippon Shinyaku	lecture	1	77959	715.22	2019
36	Celgene	lecture	1	51560	473.028	2016
36	Janssen Pharmaceutical	lecture	1	55685	510.872	2016
36	Otsuka Pharmaceutical	lecture	1	33411	306.523	2017
36	Celgene	lecture	1	51560	473.028	2017
36	Takeda Pharmaceutical	consulting	1	89096	817.394	2017
36	Novartis Pharma	lecture	1	51560	473.028	2017
36	Novartis Pharma	lecture	2	82496	756.844	2018
36	Celgene	manuscript	1	72184	662.239	2018
38	Bristol Myers Squibb	lecture	1	167056	1532.62	2016
38	KYORIN Pharmaceutical	lecture	1	103120	946.055	2017
38	ONO PHARMACEUTICAL	lecture	1	77959	715.22	2017
38	AbbVie	lecture	1	89096	817.394	2018
38	Celgene	lecture	1	103120	946.055	2018
38	Celgene	lecture	1	103121	946.064	2019
38	AbbVie	lecture	1	89096	817.394	2019
38	Eli Lilly Japan	lecture	1	55685	510.872	2019
38	Yakult Honsha	lecture	1	50623	464.431	2019
39	Sumitomo Dainippon Pharma	lecture	1	111370	1021.74	2016
39	Novartis Pharma	lecture	3	278425	2554.36	2016
39	Takeda Pharmaceutical	consulting	1	25920	237.798	2016
39	CHUGAI PHARMACEUTICAL	lecture	1	114552	1050.94	2016
39	CHUGAI PHARMACEUTICAL	consulting	1	57276	525.468	2016
39	Bayer Yakuhin	consulting	1	33411	306.523	2017
39	Otsuka Pharmaceutical	lecture	1	77959	715.22	2017
39	Novartis Pharma	lecture	1	103120	946.055	2017
39	Kyowa Kirin	consulting	1	77959	715.22	2017
39	CHUGAI PHARMACEUTICAL	lecture	1	80187	735.661	2017
39	CHUGAI PHARMACEUTICAL	consulting	2	114552	1050.94	2017
39	Otsuka Pharmaceutical	lecture	1	111370	1021.74	2018
39	NIPPON PHARMACEUTICAL	manuscript	1	111370	1021.74	2018
39	Bayer Yakuhin	consulting	1	33411	306.523	2018
39	Novartis Pharma	lecture	1	103120	946.055	2019
39	TEIJIN PHARMA	lecture	1	100000	917.431	2019
39	Sanofi	lecture	1	70000	642.202	2019
39	Bayer Yakuhin	consulting	1	33411	306.523	2019
39	Bayer Yakuhin	consulting	1	33411	306.523	2019
41	ONO PHARMACEUTICAL	lecture	3	189329	1736.96	2016
41	KISSEI PHARMACEUTICAL	lecture	2	89096	817.394	2016
41	Eli Lilly Japan	lecture	1	77959	715.22	2016
41	Sumitomo Dainippon Pharma	lecture	1	55685	510.872	2016
41	Sanofi	lecture	1	50000	458.716	2016
41	MSD	lecture	7	434343	3984.8	2016
41	AstraZeneca	lecture	1	55685	510.872	2016
41	Takeda Pharmaceutical	lecture	1	80187	735.661	2016
41	Kyowa Kirin	lecture	1	33411	306.523	2016
41	Kyowa Kirin	lecture	1	33411	306.523	2016
41	Kyowa Kirin	consulting	1	77959	715.22	2016
41	Mitsubishi Tanabe Pharma	lecture	1	89096	817.394	2016
41	Astellas Pharma	lecture	2	100000	917.431	2016
41	MSD	lecture	8	512302	4700.02	2017
41	ONO PHARMACEUTICAL	lecture	2	155918	1430.44	2017
41	Kyowa Kirin	lecture	1	55685	510.872	2017
41	Sanofi	lecture	3	210000	1926.61	2017
41	Sumitomo Dainippon Pharma	lecture	1	77959	715.22	2017
41	Mitsubishi Tanabe Pharma	lecture	3	167055	1532.61	2017
41	TEIJIN PHARMA	lecture	1	70000	642.202	2017
41	Eli Lilly Japan	lecture	3	167055	1532.61	2017
41	Astellas Pharma	lecture	1	70000	642.202	2017
41	KOWA PHARMACEUTICAL	lecture	2	111370	1021.74	2017
41	Novartis Pharma	lecture	1	51560	473.028	2017
41	Takeda Pharmaceutical	lecture	1	57276	525.468	2018
41	Astellas Pharma	lecture	1	50000	458.716	2018
41	Kyowa Kirin	lecture	2	111370	1021.74	2018
41	Kyowa Kirin	consulting	1	77959	715.22	2018
41	KISSEI PHARMACEUTICAL	lecture	1	55685	510.872	2018
41	Sumitomo Dainippon Pharma	lecture	1	77959	715.22	2018
41	ONO PHARMACEUTICAL	lecture	1	55685	510.872	2018
41	Sanofi	lecture	4	260000	2385.32	2018
41	Eli Lilly Japan	lecture	1	77959	715.22	2018
41	MSD	lecture	6	467754	4291.32	2018
41	KOWA PHARMACEUTICAL	lecture	1	55685	510.872	2018
41	MSD	lecture	7	548599	5033.02	2019
41	Sanofi	lecture	3	180000	1651.38	2019
41	ONO PHARMACEUTICAL	lecture	1	113432	1040.66	2019
41	Sanofi	manuscript	1	100000	917.431	2019
41	Nippon Boehringer Ingelheim	lecture	1	77959	715.22	2019
41	Novartis Pharma	lecture	1	72289	663.202	2019
41	Takeda Pharmaceutical	lecture	1	58337	535.202	2019
41	Mitsubishi Tanabe Pharma	lecture	1	55685	510.872	2019
41	Taisho Pharmaceutical	lecture	1	55685	510.872	2019
41	AstraZeneca	lecture	1	55685	510.872	2019
42	Kyowa Kirin	lecture	1	44548	408.697	2016
42	Kyowa Kirin	lecture	1	44548	408.697	2016
43	Bristol Myers Squibb	lecture	1	55685	510.872	2016
44	CHUGAI PHARMACEUTICAL	lecture	1	80187	735.661	2016
44	CHUGAI PHARMACEUTICAL	lecture	1	91641	840.743	2017
44	Tsumura	lecture	1	77959	715.22	2017
44	JCR Pharmaceuticals	lecture	1	77959	715.22	2019
44	TEIJIN PHARMA	lecture	1	70000	642.202	2019
44	Sumitomo Dainippon Pharma	lecture	1	33411	306.523	2019
47	CHUGAI PHARMACEUTICAL	lecture	1	34366	315.284	2018
48	Novartis Pharma	lecture	1	111370	1021.74	2016
48	Otsuka Pharmaceutical	lecture	1	30000	275.229	2016
48	Kyowa Kirin	consulting	1	77959	715.22	2016
48	Pfizer	consulting	1	57276	525.468	2018
48	Takeda Pharmaceutical	lecture	2	114552	1050.94	2018
48	Novartis Pharma	lecture	1	103120	946.055	2018
48	Celgene	lecture	2	103120	946.055	2018
48	Bristol Myers Squibb	lecture	3	200466	1839.14	2018
48	MSD	lecture	1	55685	510.872	2018
48	Sumitomo Dainippon Pharma	lecture	1	55685	510.872	2019
48	Celgene	lecture	1	51560	473.028	2019
48	CHUGAI PHARMACEUTICAL	lecture	1	34366	315.284	2019
48	Kyowa Kirin	lecture	1	33411	306.523	2019
50	Bristol Myers Squibb	lecture	8	1113704	10217.5	2016
50	Pfizer	lecture	1	80187	735.661	2016
50	ONO PHARMACEUTICAL	lecture	2	222740	2043.49	2016
50	ONO PHARMACEUTICAL	consulting	1	111370	1021.74	2016
50	Celgene	lecture	1	103120	946.055	2016
50	MSD	lecture	2	334112	3065.25	2016
50	Janssen Pharmaceutical	lecture	1	111370	1021.74	2016
50	Novartis Pharma	lecture	2	189329	1736.96	2016
50	Otsuka Pharmaceutical	lecture	1	100000	917.431	2016
50	CHUGAI PHARMACEUTICAL	lecture	3	309291	2837.53	2016
50	Mitsubishi Tanabe Pharma	lecture	1	111370	1021.74	2016
50	Astellas Pharma	lecture	2	200000	1834.86	2016
50	CHUGAI PHARMACEUTICAL	lecture	2	229104	2101.87	2017
50	Shire plc	lecture	1	111370	1021.74	2017
50	Astellas Pharma	lecture	1	70000	642.202	2017
50	MSD	lecture	1	167056	1532.62	2017
50	Celgene	lecture	2	206240	1892.11	2017
50	DAIICHI SANKYO	lecture	1	111370	1021.74	2017
50	Sumitomo Dainippon Pharma	lecture	1	111370	1021.74	2017
50	Takeda Pharmaceutical	lecture	1	114552	1050.94	2017
50	Nippon Shinyaku	lecture	1	111370	1021.74	2017
50	Novartis Pharma	manuscript	1	72184	662.239	2017
50	Novartis Pharma	lecture	3	278424	2554.35	2017
50	Pfizer	lecture	1	80187	735.661	2017
50	FUJIFILM Toyama Chemical	consulting	3	334110	3065.23	2017
50	Bristol Myers Squibb	lecture	2	222740	2043.49	2017
50	Takeda Pharmaceutical	consulting	2	168480	1545.69	2017
50	Astellas Pharma	consulting	1	50000	458.716	2017
50	MOCHIDA PHARMACEUTICAL	lecture	1	111370	1021.74	2017
50	ONO PHARMACEUTICAL	lecture	3	334110	3065.23	2017
50	Pfizer	lecture	1	167056	1532.62	2018
50	CHUGAI PHARMACEUTICAL	lecture	1	80187	735.661	2018
50	Takeda Pharmaceutical	lecture	1	111370	1021.74	2018
50	Kyowa Kirin	lecture	1	111370	1021.74	2018
50	Sumitomo Dainippon Pharma	lecture	2	189329	1736.96	2018
50	Bristol Myers Squibb	lecture	3	389796	3576.11	2018
50	Janssen Pharmaceutical	lecture	1	111370	1021.74	2018
50	FUJIFILM Toyama Chemical	lecture	1	167056	1532.62	2018
50	FUJIFILM Toyama Chemical	consulting	1	165000	1513.76	2019
50	MSD	lecture	1	113432	1040.66	2019
50	FUJIFILM Toyama Chemical	lecture	1	111370	1021.74	2019
50	Celgene	lecture	1	103121	946.064	2019
50	MSD	manuscript	1	90746	832.532	2019
51	Sumitomo Dainippon Pharma	lecture	1	33411	306.523	2016
51	Celgene	lecture	2	103120	946.055	2016
51	Takeda Pharmaceutical	lecture	1	34365	315.275	2017
51	Celgene	lecture	1	51560	473.028	2017
51	Nippon Shinyaku	lecture	1	33411	306.523	2017
51	Celgene	lecture	1	51560	473.028	2018
51	Novartis Pharma	lecture	1	51560	473.028	2019
52	Bristol Myers Squibb	lecture	4	311836	2860.88	2016
52	Celgene	lecture	1	72184	662.239	2016
52	Otsuka Pharmaceutical	lecture	1	50000	458.716	2016
52	Novartis Pharma	lecture	2	103120	946.055	2017
52	Bristol Myers Squibb	lecture	2	155918	1430.44	2017
52	MOCHIDA PHARMACEUTICAL	lecture	1	44548	408.697	2017
52	Celgene	lecture	2	144368	1324.48	2017
52	ONO PHARMACEUTICAL	lecture	1	77959	715.22	2017
52	Takeda Pharmaceutical	lecture	1	57276	525.468	2018
52	Kyowa Kirin	lecture	1	55685	510.872	2018
52	ONO PHARMACEUTICAL	lecture	1	77959	715.22	2018
52	Novartis Pharma	lecture	1	51560	473.028	2018
52	Celgene	lecture	3	216552	1986.72	2018
52	Bristol Myers Squibb	lecture	1	89096	817.394	2018
52	Shire plc	lecture	1	77959	715.22	2018
52	Celgene	lecture	4	286116	2624.92	2019
52	Novartis Pharma	lecture	3	247593	2271.5	2019
52	Bristol Myers Squibb	lecture	2	155918	1430.44	2019
52	ONO PHARMACEUTICAL	lecture	1	77959	715.22	2019
52	Takeda Pharmaceutical	lecture	1	57276	525.468	2019
52	Kyowa Kirin	lecture	1	55685	510.872	2019
53	Celgene	lecture	1	51560	473.028	2016
54	Bristol Myers Squibb	lecture	1	89096	817.394	2017
54	Takeda Pharmaceutical	lecture	1	77959	715.22	2018
54	CHUGAI PHARMACEUTICAL	lecture	1	34366	315.284	2019
55	Bristol Myers Squibb	lecture	1	55685	510.872	2018
55	Celgene	lecture	1	30936	283.817	2019
57	Kyowa Kirin	lecture	1	33411	306.523	2016
57	Kyowa Kirin	lecture	1	33411	306.523	2016
57	Kyowa Kirin	lecture	1	33411	306.523	2016
57	Novartis Pharma	consulting	1	72184	662.239	2017
57	ONO PHARMACEUTICAL	lecture	1	33411	306.523	2018
57	Otsuka Pharmaceutical	lecture	1	79403	728.468	2019
58	MSD	lecture	1	55685	510.872	2018
58	Bristol Myers Squibb	lecture	1	68059	624.394	2019
60	Bristol Myers Squibb	lecture	2	222740	2043.49	2016
60	Pfizer	lecture	1	80187	735.661	2016
60	Eisai	consulting	1	111370	1021.74	2016
60	Nippon Shinyaku	lecture	1	111370	1021.74	2016
60	ONO PHARMACEUTICAL	lecture	1	111370	1021.74	2016
60	Sanofi	lecture	1	100000	917.431	2016
60	Sumitomo Dainippon Pharma	lecture	1	77959	715.22	2016
60	Eisai	lecture	1	55685	510.872	2016
60	Eisai	manuscript	1	33411	306.523	2016
60	Celgene	lecture	6	618720	5676.33	2016
60	TEIJIN PHARMA	lecture	1	100000	917.431	2016
60	Janssen Pharmaceutical	lecture	2	222740	2043.49	2016
60	Novartis Pharma	lecture	4	501166	4597.85	2016
60	Novartis Pharma	manuscript	1	111370	1021.74	2016
60	Takeda Pharmaceutical	lecture	2	229104	2101.87	2016
60	Kyowa Kirin	lecture	1	55685	510.872	2016
60	Kyowa Kirin	lecture	1	33411	306.523	2016
60	Kyowa Kirin	lecture	1	55685	510.872	2016
60	Eisai	lecture	3	122507	1123.92	2017
60	ONO PHARMACEUTICAL	consulting	1	77959	715.22	2017
60	Bristol Myers Squibb	lecture	1	111370	1021.74	2017
60	Otsuka Pharmaceutical	lecture	1	111370	1021.74	2017
60	ASAHI KASEI PHARMA	lecture	2	222740	2043.49	2017
60	Takeda Pharmaceutical	consulting	1	111370	1021.74	2017
60	Takeda Pharmaceutical	lecture	3	458210	4203.76	2017
60	Sanofi	lecture	1	100000	917.431	2017
60	Celgene	consulting	1	206242	1892.13	2017
60	Celgene	lecture	4	412480	3784.22	2017
60	Nippon Shinyaku	lecture	1	111370	1021.74	2017
60	Janssen Pharmaceutical	lecture	3	334111	3065.24	2017
60	TAIHO	lecture	1	111370	1021.74	2017
60	Novartis Pharma	lecture	1	103120	946.055	2017
60	Shire plc	lecture	1	111370	1021.74	2017
60	Pfizer	lecture	2	343657	3152.82	2017
60	CHUGAI PHARMACEUTICAL	lecture	1	80187	735.661	2017
60	CHUGAI PHARMACEUTICAL	consulting	1	111370	1021.74	2017
60	Pfizer	lecture	2	334111	3065.24	2018
60	CHUGAI PHARMACEUTICAL	consulting	1	114552	1050.94	2018
60	CHUGAI PHARMACEUTICAL	lecture	1	114552	1050.94	2018
60	Eisai	manuscript	1	55685	510.872	2018
60	Eisai	lecture	1	33411	306.523	2018
60	Takeda Pharmaceutical	consulting	1	111370	1021.74	2018
60	Takeda Pharmaceutical	lecture	3	458210	4203.76	2018
60	Astellas Pharma	lecture	1	100000	917.431	2018
60	Kyowa Kirin	lecture	2	111370	1021.74	2018
60	Nippon Shinyaku	lecture	1	111370	1021.74	2018
60	ONO PHARMACEUTICAL	lecture	1	111370	1021.74	2018
60	Sanofi	lecture	1	100000	917.431	2018
60	Novartis Pharma	lecture	1	103120	946.055	2018
60	Celgene	lecture	2	206240	1892.11	2018
60	Celgene	manuscript	2	206240	1892.11	2018
60	Celgene	consulting	1	103120	946.055	2018
60	Bristol Myers Squibb	lecture	2	222740	2043.49	2018
60	MSD	lecture	3	334110	3065.23	2018
60	Janssen Pharmaceutical	lecture	1	111370	1021.74	2018
60	Celgene	lecture	8	823093	7551.31	2019
60	Bristol Myers Squibb	lecture	3	334110	3065.23	2019
60	Novartis Pharma	lecture	3	329985	3027.39	2019
60	Janssen Pharmaceutical	lecture	3	267288	2452.18	2019
60	Eisai	lecture	3	223771	2052.94	2019
60	Celgene	consulting	2	204367	1874.93	2019
60	CHUGAI PHARMACEUTICAL	lecture	1	116710	1070.73	2019
60	Otsuka Pharmaceutical	lecture	1	113432	1040.66	2019
60	Kyowa Kirin	lecture	2	111370	1021.74	2019
60	Bristol Myers Squibb	lecture	1	111370	1021.74	2019
60	Amgen	lecture	1	103121	946.064	2019
60	Sumitomo Dainippon Pharma	consulting	1	77959	715.22	2019
60	Nippon Shinyaku	lecture	1	77959	715.22	2019
60	Sumitomo Dainippon Pharma	manuscript	1	56716	520.33	2019
61	Bristol Myers Squibb	lecture	1	55685	510.872	2016
61	Pfizer	consulting	1	57276	525.468	2016
61	TAIHO	lecture	1	55685	510.872	2016
61	Nippon Shinyaku	lecture	1	33411	306.523	2016
61	Celgene	lecture	1	51560	473.028	2016
61	CHUGAI PHARMACEUTICAL	lecture	1	34366	315.284	2016
61	CHUGAI PHARMACEUTICAL	consulting	2	114552	1050.94	2016
61	Kyowa Kirin	consulting	1	77959	715.22	2016
61	ONO PHARMACEUTICAL	lecture	1	55685	510.872	2017
61	Kyowa Kirin	consulting	1	77959	715.22	2017
61	Eisai	lecture	1	33411	306.523	2017
61	Novartis Pharma	lecture	1	51560	473.028	2017
61	Bristol Myers Squibb	lecture	1	55685	510.872	2017
61	Celgene	lecture	1	51560	473.028	2017
61	Takeda Pharmaceutical	lecture	2	114552	1050.94	2017
61	CHUGAI PHARMACEUTICAL	lecture	1	34366	315.284	2017
61	Otsuka Pharmaceutical	lecture	1	55685	510.872	2018
61	Kyowa Kirin	consulting	1	77959	715.22	2018
61	Nippon Shinyaku	lecture	1	33411	306.523	2018
61	ONO PHARMACEUTICAL	lecture	1	55685	510.872	2018
61	Novartis Pharma	lecture	1	51560	473.028	2018
61	Celgene	lecture	2	103120	946.055	2018
61	Takeda Pharmaceutical	lecture	1	57276	525.468	2019
61	Celgene	lecture	1	51560	473.028	2019
62	Novartis Pharma	manuscript	1	55685	510.872	2016
63	Bristol Myers Squibb	lecture	1	55685	510.872	2016
63	Bristol Myers Squibb	consulting	1	33411	306.523	2016
63	Pfizer	consulting	2	114552	1050.94	2016
63	ONO PHARMACEUTICAL	lecture	1	55685	510.872	2016
63	Celgene	lecture	1	72184	662.239	2016
63	Takeda Pharmaceutical	lecture	1	57276	525.468	2017
63	Celgene	lecture	2	103120	946.055	2017
63	Bristol Myers Squibb	lecture	1	33411	306.523	2017
63	ASAHI KASEI PHARMA	lecture	1	55685	510.872	2017
63	CHUGAI PHARMACEUTICAL	consulting	1	57276	525.468	2017
63	Celgene	lecture	1	51560	473.028	2018
63	Janssen Pharmaceutical	lecture	1	77959	715.22	2018
63	Astellas Pharma	lecture	3	223147	2047.22	2019
63	Sumitomo Dainippon Pharma	consulting	2	90127	826.853	2019
63	Novartis Pharma	lecture	1	51560	473.028	2019
63	Celgene	lecture	1	51560	473.028	2019
64	Kyowa Kirin	lecture	1	55685	510.872	2016
64	Kyowa Kirin	lecture	2	111370	1021.74	2017
64	Kyowa Kirin	lecture	1	111370	1021.74	2018
64	Novartis Pharma	lecture	1	103120	946.055	2018
64	Novartis Pharma	lecture	1	72184	662.239	2019
66	Nippon Shinyaku	lecture	1	33411	306.523	2016
66	Celgene	lecture	1	30936	283.817	2016
66	Kyowa Kirin	lecture	1	33411	306.523	2018
66	Bristol Myers Squibb	lecture	1	89096	817.394	2019
66	MSD	manuscript	1	55685	510.872	2019
67	Kyowa Kirin	lecture	1	77959	715.22	2016
67	Torii Pharmaceutical	manuscript	1	50000	458.716	2016
67	Eisai	lecture	1	77959	715.22	2017
67	Takeda Pharmaceutical	lecture	1	102600	941.284	2018
67	Kyowa Kirin	lecture	1	111370	1021.74	2018
67	Bristol Myers Squibb	lecture	1	111370	1021.74	2018
68	Bristol Myers Squibb	lecture	1	77959	715.22	2016
69	Sumitomo Dainippon Pharma	lecture	1	22274	204.349	2017
70	Bristol Myers Squibb	lecture	2	222740	2043.49	2016
70	EA Pharma	lecture	9	1134325	10406.7	2016
70	EA Pharma	consulting	1	618727	5676.39	2016
70	KYORIN Pharmaceutical	lecture	5	618722	5676.35	2016
70	ZERIA Pharmaceutical	lecture	2	222740	2043.49	2016
70	Eisai	lecture	1	111370	1021.74	2016
70	Eisai	manuscript	1	111370	1021.74	2016
70	Eli Lilly Japan	lecture	1	111370	1021.74	2016
70	ASKA Pharmaceutical	lecture	1	389796	3576.11	2016
70	ASKA Pharmaceutical	manuscript	1	111370	1021.74	2016
70	Celgene	lecture	1	103120	946.055	2016
70	Nippon Kayaku	lecture	2	222740	2043.49	2016
70	ASAHI KASEI PHARMA	lecture	1	77959	715.22	2016
70	MSD	lecture	4	445480	4086.97	2016
70	MOCHIDA PHARMACEUTICAL	lecture	8	1113704	10217.5	2016
70	MOCHIDA PHARMACEUTICAL	consulting	1	27842	255.431	2016
70	AbbVie	lecture	10	1793064	16450.1	2016
70	AbbVie	manuscript	1	111370	1021.74	2016
70	AbbVie	consulting	3	389796	3576.11	2016
70	Janssen Pharmaceutical	lecture	2	188216	1726.75	2016
70	Otsuka Pharmaceutical	lecture	4	250000	2293.58	2016
70	DAIICHI SANKYO	lecture	2	189329	1736.96	2016
70	Takeda Pharmaceutical	lecture	3	326427	2994.74	2016
70	Takeda Pharmaceutical	consulting	1	133654	1226.18	2016
70	CHUGAI PHARMACEUTICAL	lecture	3	309291	2837.53	2016
70	Kyowa Kirin	lecture	2	167055	1532.61	2016
70	Mitsubishi Tanabe Pharma	lecture	13	1781926	16347.9	2016
70	Mitsubishi Tanabe Pharma	consulting	1	111370	1021.74	2016
70	Astellas Pharma	lecture	2	250000	2293.58	2016
70	KISSEI PHARMACEUTICAL	lecture	2	222740	2043.49	2017
70	Celgene	lecture	2	206240	1892.11	2017
70	Bristol Myers Squibb	lecture	5	556850	5108.72	2017
70	Janssen Pharmaceutical	lecture	1	111370	1021.74	2017
70	Astellas Pharma	lecture	3	300000	2752.29	2017
70	Mitsubishi Tanabe Pharma	lecture	10	1280758	11750.1	2017
70	ZERIA Pharmaceutical	lecture	4	445480	4086.97	2017
70	MOCHIDA PHARMACEUTICAL	lecture	12	1837614	16858.8	2017
70	MOCHIDA PHARMACEUTICAL	consulting	1	55685	510.872	2017
70	Kyowa Kirin	consulting	1	77959	715.22	2017
70	EA Pharma	lecture	2	206240	1892.11	2017
70	Janssen Pharmaceutical	lecture	9	1113703	10217.5	2017
70	Janssen Pharmaceutical	consulting	1	111370	1021.74	2017
70	Takeda Pharmaceutical	consulting	2	279511	2564.32	2017
70	Otsuka Pharmaceutical	consulting	1	111370	1021.74	2017
70	ONO PHARMACEUTICAL	lecture	1	111370	1021.74	2017
70	ASKA Pharmaceutical	lecture	1	167056	1532.62	2017
70	Takeda Pharmaceutical	lecture	6	736634	6758.11	2017
70	DAIICHI SANKYO	lecture	4	395364	3627.19	2017
70	KYORIN Pharmaceutical	lecture	6	721842	6622.4	2017
70	AbbVie	lecture	15	2171724	19924.1	2017
70	CHUGAI PHARMACEUTICAL	lecture	1	114552	1050.94	2017
70	AstraZeneca	lecture	1	38979	357.606	2017
70	Takeda Pharmaceutical	manuscript	1	34365	315.275	2017
70	Pfizer	lecture	1	111370	1021.74	2018
70	CHUGAI PHARMACEUTICAL	lecture	1	114552	1050.94	2018
70	Eisai	lecture	2	222740	2043.49	2018
70	Otsuka Pharmaceutical	lecture	7	779590	7152.2	2018
70	Takeda Pharmaceutical	consulting	4	368159	3377.61	2018
70	Takeda Pharmaceutical	manuscript	4	564807	5181.72	2018
70	Takeda Pharmaceutical	lecture	10	1427134	13093	2018
70	Astellas Pharma	lecture	3	300000	2752.29	2018
70	DAIICHI SANKYO	consulting	1	55220	506.606	2018
70	DAIICHI SANKYO	lecture	4	261720	2401.1	2018
70	Kyowa Kirin	consulting	1	77959	715.22	2018
70	KISSEI PHARMACEUTICAL	lecture	1	77959	715.22	2018
70	Mitsubishi Tanabe Pharma	lecture	7	1002334	9195.72	2018
70	ONO PHARMACEUTICAL	lecture	2	222740	2043.49	2018
70	Sanofi	lecture	1	100000	917.431	2018
70	Novartis Pharma	lecture	1	103120	946.055	2018
70	EA Pharma	lecture	6	618721	5676.34	2018
70	AbbVie	lecture	12	1614870	14815.3	2018
70	AbbVie	manuscript	2	222740	2043.49	2018
70	AbbVie	consulting	1	111370	1021.74	2018
70	ZERIA Pharmaceutical	lecture	3	334110	3065.23	2018
70	AstraZeneca	lecture	5	428775	3933.72	2018
70	Mylan EPD	lecture	2	206240	1892.11	2018
70	KYORIN Pharmaceutical	lecture	3	309360	2838.17	2018
70	MOCHIDA PHARMACEUTICAL	lecture	5	723908	6641.36	2018
70	Celgene	lecture	1	103120	946.055	2018
70	MSD	lecture	3	334110	3065.23	2018
70	Janssen Pharmaceutical	lecture	6	835279	7663.11	2018
70	Janssen Pharmaceutical	lecture	4	501166	4597.85	2018
70	Nippon Kayaku	lecture	2	222740	2043.49	2018
70	Janssen Pharmaceutical	lecture	22	3508176	32185.1	2019
70	Takeda Pharmaceutical	lecture	17	2697289	24745.8	2019
70	AbbVie	lecture	12	1614870	14815.3	2019
70	Mitsubishi Tanabe Pharma	lecture	6	781655	7171.15	2019
70	MOCHIDA PHARMACEUTICAL	lecture	6	733931	6733.31	2019
70	AstraZeneca	lecture	5	698745	6410.5	2019
70	DAIICHI SANKYO	lecture	4	617695	5666.93	2019
70	Astellas Pharma	lecture	5	501851	4604.14	2019
70	CHUGAI PHARMACEUTICAL	lecture	3	345814	3172.61	2019
70	Takeda Pharmaceutical	manuscript	4	345778	3172.28	2019
70	Mylan EPD	lecture	3	334110	3065.23	2019
70	KYORIN Pharmaceutical	lecture	3	309360	2838.17	2019
70	Pfizer	lecture	2	265719	2437.79	2019
70	Takeda Pharmaceutical	consulting	2	251380	2306.24	2019
70	EA Pharma	lecture	2	224802	2062.4	2019
70	TAIHO	lecture	2	222740	2043.49	2019
70	AbbVie	manuscript	2	222740	2043.49	2019
70	KOWA PHARMACEUTICAL	lecture	2	190773	1750.21	2019
70	Pfizer	consulting	1	167056	1532.62	2019
70	Janssen Pharmaceutical	consulting	1	167056	1532.62	2019
70	Eli Lilly Japan	lecture	1	113433	1040.67	2019
70	Eisai	lecture	1	113432	1040.66	2019
70	Bristol Myers Squibb	lecture	1	113432	1040.66	2019
70	ONO PHARMACEUTICAL	lecture	1	111370	1021.74	2019
70	AbbVie	consulting	1	111370	1021.74	2019
70	ZERIA Pharmaceutical	lecture	1	111370	1021.74	2019
70	Celgene	lecture	1	103121	946.064	2019
70	Novartis Pharma	lecture	1	103120	946.055	2019
70	Meiji Seika Pharma	lecture	1	103120	946.055	2019
70	Merck Biopharma	lecture	1	100000	917.431	2019
70	MSD	lecture	1	77959	715.22	2019
71	Bristol Myers Squibb	lecture	3	334110	3065.23	2016
71	Pfizer	lecture	1	57276	525.468	2016
71	Sumitomo Dainippon Pharma	lecture	3	356385	3269.59	2016
71	ONO PHARMACEUTICAL	lecture	2	222740	2043.49	2016
71	Eisai	lecture	1	111370	1021.74	2016
71	Nippon Shinyaku	lecture	1	111370	1021.74	2016
71	Fujimoto Pharmaceutical	lecture	1	111370	1021.74	2016
71	Sanofi	lecture	1	75000	688.073	2016
71	Celgene	lecture	5	515600	4730.28	2016
71	TEIJIN PHARMA	lecture	1	100000	917.431	2016
71	ASAHI KASEI PHARMA	lecture	1	111370	1021.74	2016
71	MSD	lecture	2	222740	2043.49	2016
71	Janssen Pharmaceutical	lecture	5	634811	5823.95	2016
71	Janssen Pharmaceutical	manuscript	1	111370	1021.74	2016
71	Janssen Pharmaceutical	consulting	1	111370	1021.74	2016
71	Novartis Pharma	lecture	4	445480	4086.97	2016
71	DAIICHI SANKYO	lecture	1	167056	1532.62	2016
71	Takeda Pharmaceutical	lecture	4	460492	4224.7	2016
71	Takeda Pharmaceutical	manuscript	1	114552	1050.94	2016
71	CHUGAI PHARMACEUTICAL	lecture	1	80187	735.661	2016
71	Kyowa Kirin	lecture	1	111370	1021.74	2016
71	Kyowa Kirin	lecture	2	111370	1021.74	2016
71	Otsuka Pharmaceutical	lecture	2	222740	2043.49	2017
71	Kyowa Kirin	lecture	2	111370	1021.74	2017
71	Novartis Pharma	lecture	1	103120	946.055	2017
71	MSD	lecture	2	222740	2043.49	2017
71	ASAHI KASEI PHARMA	lecture	1	111370	1021.74	2017
71	Eisai	lecture	1	111370	1021.74	2017
71	Sanofi	consulting	1	100000	917.431	2017
71	Celgene	lecture	2	206240	1892.11	2017
71	Sumitomo Dainippon Pharma	lecture	1	77959	715.22	2017
71	Astellas Pharma	lecture	1	50000	458.716	2017
71	ONO PHARMACEUTICAL	lecture	4	445480	4086.97	2017
71	DAIICHI SANKYO	lecture	13	2171728	19924.1	2017
71	DAIICHI SANKYO	manuscript	1	167056	1532.62	2017
71	TAIHO	lecture	1	111370	1021.74	2017
71	Takeda Pharmaceutical	lecture	1	100000	917.431	2017
71	Takeda Pharmaceutical	consulting	1	111370	1021.74	2017
71	Fujimoto Pharmaceutical	lecture	1	55685	510.872	2017
71	Janssen Pharmaceutical	lecture	5	556850	5108.72	2017
71	TEIJIN PHARMA	lecture	1	100000	917.431	2017
71	CHUGAI PHARMACEUTICAL	lecture	1	80187	735.661	2017
71	Takeda Pharmaceutical	manuscript	1	22911	210.193	2017
71	CHUGAI PHARMACEUTICAL	consulting	1	57276	525.468	2018
71	CHUGAI PHARMACEUTICAL	lecture	1	114552	1050.94	2018
71	Takeda Pharmaceutical	manuscript	1	57276	525.468	2018
71	Astellas Pharma	lecture	1	100000	917.431	2018
71	DAIICHI SANKYO	manuscript	1	167056	1532.62	2018
71	DAIICHI SANKYO	lecture	8	1336448	12261	2018
71	Kyowa Kirin	lecture	2	167055	1532.61	2018
71	Sumitomo Dainippon Pharma	lecture	1	77959	715.22	2018
71	ONO PHARMACEUTICAL	lecture	2	222740	2043.49	2018
71	Torii Pharmaceutical	lecture	1	51130	469.083	2018
71	Novartis Pharma	lecture	1	103120	946.055	2018
71	Celgene	lecture	4	412480	3784.22	2018
71	Bristol Myers Squibb	lecture	2	139213	1277.18	2018
71	MSD	lecture	2	222740	2043.49	2018
71	Janssen Pharmaceutical	lecture	2	222740	2043.49	2018
71	Shire plc	lecture		111370	1021.74	2018
71	Takeda Pharmaceutical	lecture	6	774293	7103.61	2019
71	ONO PHARMACEUTICAL	lecture	3	338234	3103.06	2019
71	DAIICHI SANKYO	lecture	2	334112	3065.25	2019
71	Bristol Myers Squibb	lecture	3	334110	3065.23	2019
71	Janssen Pharmaceutical	lecture	3	322973	2963.06	2019
71	Celgene	lecture	3	307488	2820.99	2019
71	Novartis Pharma	lecture	2	206391	1893.5	2019
71	Sanofi	consulting	1	200000	1834.86	2019
71	Kyowa Kirin	lecture	3	167055	1532.61	2019
71	CHUGAI PHARMACEUTICAL	lecture	1	114552	1050.94	2019
71	ASAHI KASEI PHARMA	lecture	1	113433	1040.67	2019
71	Nippon Shinyaku	lecture	1	111370	1021.74	2019
71	Shire plc	lecture		111370	1021.74	2019
71	Amgen	lecture	1	103121	946.064	2019
71	Astellas Pharma	lecture	1	101851	934.413	2019
71	Sumitomo Dainippon Pharma	lecture	1	79403	728.468	2019
71	Sumitomo Dainippon Pharma	consulting	2	67441	618.725	2019
71	Takeda Pharmaceutical	manuscript	1	58337	535.202	2019
71	DAIICHI SANKYO	manuscript	1	56717	520.339	2019
71	Bristol Myers Squibb	manuscript	1	34030	312.202	2019
71	Janssen Pharmaceutical	manuscript	1	33411	306.523	2019
71	ONO PHARMACEUTICAL	manuscript	1	22274	204.349	2019
72	Pfizer	lecture	2	114553	1050.94	2016
72	ONO PHARMACEUTICAL	lecture	1	77959	715.22	2016
72	Janssen Pharmaceutical	lecture	1	33411	306.523	2016
72	Novartis Pharma	lecture	1	72184	662.239	2017
72	ONO PHARMACEUTICAL	manuscript	1	55685	510.872	2017
72	Janssen Pharmaceutical	lecture	1	33411	306.523	2017
72	Nippon Shinyaku	lecture	1	33411	306.523	2018
72	ONO PHARMACEUTICAL	lecture	2	111370	1021.74	2018
72	ONO PHARMACEUTICAL	manuscript	1	22274	204.349	2018
72	Novartis Pharma	lecture	1	72184	662.239	2018
72	Celgene	lecture	2	144368	1324.48	2018
72	MSD	manuscript	1	55685	510.872	2018
72	ONO PHARMACEUTICAL	lecture	1	79402	728.459	2019
72	Takeda Pharmaceutical	lecture	1	77959	715.22	2019
72	ONO PHARMACEUTICAL	manuscript	1	45372	416.257	2019
72	Celgene	manuscript	1	30936	283.817	2019
76	Kyowa Kirin	lecture	1	33411	306.523	2016
77	Sumitomo Dainippon Pharma	lecture	1	33411	306.523	2016
77	CHUGAI PHARMACEUTICAL	lecture	1	22910	210.183	2016
77	Astellas Pharma	lecture	1	30000	275.229	2016
77	Celgene	lecture	1	30936	283.817	2017
77	Bristol Myers Squibb	manuscript	1	33411	306.523	2018
79	Celgene	lecture	1	51560	473.028	2017
79	Janssen Pharmaceutical	lecture	1	33411	306.523	2017
80	Mitsubishi Tanabe Pharma	lecture	1	56717	520.339	2019
81	Kyowa Kirin	lecture	1	77959	715.22	2017
81	DAIICHI SANKYO	lecture	1	55685	510.872	2017
81	DAIICHI SANKYO	lecture	1	33411	306.523	2018
83	Novartis Pharma	lecture	1	55685	510.872	2016
83	Kyowa Kirin	consulting	1	77959	715.22	2016
85	Bristol Myers Squibb	lecture	2	133644	1226.09	2016
85	Novartis Pharma	lecture	1	55685	510.872	2016
85	Novartis Pharma	manuscript	1	55685	510.872	2016
85	Takeda Pharmaceutical	lecture	1	57276	525.468	2016
85	ONO PHARMACEUTICAL	lecture	1	55685	510.872	2017
85	Sumitomo Dainippon Pharma	manuscript	1	55685	510.872	2017
85	Novartis Pharma	lecture	1	51560	473.028	2017
85	Pfizer	consulting	1	80187	735.661	2018
85	Kyowa Kirin	lecture	1	33411	306.523	2018
85	Eisai	consulting	1	79403	728.468	2019
85	Novartis Pharma	lecture	1	72184	662.239	2019
85	Nippon Shinyaku	lecture	1	55685	510.872	2019
85	ONO PHARMACEUTICAL	lecture	1	55685	510.872	2019
85	Eisai	lecture	1	33411	306.523	2019
87	NIPPON PHARMACEUTICAL	lecture	1	77959	715.22	2016
87	SHIONOGI	lecture	1	51560	473.028	2016
87	CHUGAI PHARMACEUTICAL	lecture	1	114552	1050.94	2016
87	CHUGAI PHARMACEUTICAL	lecture	2	229104	2101.87	2017
87	DAIICHI SANKYO	lecture	1	55685	510.872	2017
87	NIPPON PHARMACEUTICAL	lecture	1	77959	715.22	2017
87	CHUGAI PHARMACEUTICAL	lecture	2	229104	2101.87	2018
87	Kyowa Kirin	lecture	2	167055	1532.61	2018
87	NIPPON PHARMACEUTICAL	lecture	1	77959	715.22	2018
87	Maruho	lecture	1	103120	946.055	2018
87	Shire plc	lecture		111370	1021.74	2018
87	Astellas Pharma	lecture	1	100000	917.431	2019
88	Celgene	lecture	1	41248	378.422	2018
88	Celgene	lecture	1	41248	378.422	2019
89	Bristol Myers Squibb	lecture	5	835280	7663.12	2016
89	ONO PHARMACEUTICAL	lecture	2	222740	2043.49	2016
89	TAIHO	lecture	1	111370	1021.74	2016
89	Celgene	lecture	12	1175568	10785	2016
89	Celgene	manuscript	1	30936	283.817	2016
89	Janssen Pharmaceutical	lecture	2	167055	1532.61	2016
89	Janssen Pharmaceutical	consulting	1	111370	1021.74	2016
89	Novartis Pharma	lecture	3	33411	306.523	2016
89	Takeda Pharmaceutical	lecture	3	307063	2817.09	2016
89	Takeda Pharmaceutical	consulting	1	90720	832.294	2016
89	CHUGAI PHARMACEUTICAL	lecture	2	171828	1576.4	2016
89	Kyowa Kirin	lecture	3	200466	1839.14	2016
89	ONO PHARMACEUTICAL	lecture	7	779590	7152.2	2017
89	Takeda Pharmaceutical	consulting	2	253930	2329.63	2017
89	Takeda Pharmaceutical	lecture	6	673631	6180.1	2017
89	Kyowa Kirin	lecture	2	111370	1021.74	2017
89	Sanofi	lecture	2	200000	1834.86	2017
89	Celgene	lecture	12	1175568	10785	2017
89	DAIICHI SANKYO	lecture	1	167056	1532.62	2017
89	Bristol Myers Squibb	lecture	7	1002335	9195.73	2017
89	Janssen Pharmaceutical	lecture	2	222740	2043.49	2017
89	Janssen Pharmaceutical	consulting	2	222740	2043.49	2017
89	CHUGAI PHARMACEUTICAL	lecture	1	114552	1050.94	2017
89	CHUGAI PHARMACEUTICAL	consulting	1	57276	525.468	2017
89	CHUGAI PHARMACEUTICAL	lecture	1	114552	1050.94	2018
89	Takeda Pharmaceutical	lecture	5	549849	5044.49	2018
89	DAIICHI SANKYO	lecture	1	55685	510.872	2018
89	ONO PHARMACEUTICAL	lecture	4	445480	4086.97	2018
89	Sanofi	lecture	1	100000	917.431	2018
89	Meiji Seika Pharma	lecture	1	51560	473.028	2018
89	MOCHIDA PHARMACEUTICAL	lecture	1	111370	1021.74	2018
89	Celgene	lecture	10	1031200	9460.55	2018
89	Celgene	manuscript	2	134056	1229.87	2018
89	Celgene	consulting	1	103120	946.055	2018
89	Bristol Myers Squibb	lecture	7	1058020	9706.61	2018
89	Janssen Pharmaceutical	lecture	2	167055	1532.61	2018
89	Bristol Myers Squibb	lecture	14	2074788	19034.8	2019
89	Celgene	lecture	13	1333072	12230	2019
89	ONO PHARMACEUTICAL	lecture	11	1169382	10728.3	2019
89	Janssen Pharmaceutical	lecture	4	428775	3933.72	2019
89	Novartis Pharma	lecture	4	412631	3785.61	2019
89	Celgene	consulting	2	206242	1892.13	2019
89	Sanofi	lecture	2	200000	1834.86	2019
89	CHUGAI PHARMACEUTICAL	lecture	2	175120	1606.61	2019
89	Takeda Pharmaceutical	lecture	2	171828	1576.4	2019
89	Kyowa Kirin	lecture	3	167055	1532.61	2019
89	Takeda Pharmaceutical	consulting	1	116674	1070.4	2019
89	ASAHI KASEI PHARMA	lecture	1	113433	1040.67	2019
89	Otsuka Pharmaceutical	lecture	1	113432	1040.66	2019
89	Eisai	manuscript	1	111370	1021.74	2019
89	DAIICHI SANKYO	lecture	1	111370	1021.74	2019
89	Nippon Shinyaku	lecture	1	111370	1021.74	2019
89	Janssen Pharmaceutical	consulting	1	111370	1021.74	2019
89	CHUGAI PHARMACEUTICAL	consulting	1	57276	525.468	2019
89	Fujimoto Pharmaceutical	lecture	1	55685	510.872	2019
89	ONO PHARMACEUTICAL	manuscript	1	22686	208.128	2019
90	ONO PHARMACEUTICAL	lecture	1	33411	306.523	2017
92	Eli Lilly Japan	lecture	1	111370	1021.74	2016
93	Celgene	lecture	2	103120	946.055	2016
93	Janssen Pharmaceutical	lecture	1	33411	306.523	2016
93	Novartis Pharma	lecture	1	77959	715.22	2016
93	Celgene	lecture	2	123744	1135.27	2017
93	ONO PHARMACEUTICAL	lecture	2	111370	1021.74	2017
93	TEIJIN PHARMA	lecture	1	70000	642.202	2017
93	Novartis Pharma	lecture	2	154680	1419.08	2017
93	Bristol Myers Squibb	lecture	1	66822	613.046	2017
93	CHUGAI PHARMACEUTICAL	consulting	1	57276	525.468	2018
93	Takeda Pharmaceutical	lecture	2	137463	1261.13	2018
93	Kyowa Kirin	consulting	1	77959	715.22	2018
93	Sumitomo Dainippon Pharma	lecture	1	55685	510.872	2018
93	Nippon Shinyaku	lecture	1	33411	306.523	2018
93	ONO PHARMACEUTICAL	lecture	2	111370	1021.74	2018
93	Celgene	lecture	4	226864	2081.32	2018
93	Bristol Myers Squibb	lecture	2	144781	1328.27	2018
93	ONO PHARMACEUTICAL	lecture	2	113432	1040.66	2019
93	Celgene	lecture	2	103120	946.055	2019
93	Bristol Myers Squibb	lecture	1	89096	817.394	2019
93	Takeda Pharmaceutical	lecture	1	57276	525.468	2019
93	Kyowa Kirin	lecture	1	55685	510.872	2019
93	Otsuka Pharmaceutical	lecture	1	34030	312.202	2019
94	Bristol Myers Squibb	lecture	1	55685	510.872	2016
94	Pfizer	lecture	1	114552	1050.94	2016
94	ONO PHARMACEUTICAL	lecture	1	77959	715.22	2016
94	Celgene	lecture	1	51560	473.028	2017
94	Meiji Seika Pharma	lecture	1	30936	283.817	2017
94	Takeda Pharmaceutical	lecture	1	57276	525.468	2018
94	Bristol Myers Squibb	lecture	1	44548	408.697	2018
94	Novartis Pharma	lecture	1	72184	662.239	2019
94	Takeda Pharmaceutical	lecture	1	57276	525.468	2019
94	Otsuka Pharmaceutical	lecture	1	55685	510.872	2019
94	Bristol Myers Squibb	lecture	1	44548	408.697	2019
94	Meiji Seika Pharma	lecture	1	30936	283.817	2019
95	Nippon Shinyaku	lecture	1	33411	306.523	2016
95	Sumitomo Dainippon Pharma	lecture	1	33411	306.523	2016
95	Celgene	lecture	3	154680	1419.08	2016
95	ONO PHARMACEUTICAL	consulting	1	33411	306.523	2017
95	Novartis Pharma	lecture	1	30936	283.817	2017
95	Celgene	lecture	1	51560	473.028	2017
95	Eisai	lecture	1	33411	306.523	2018
95	Sumitomo Dainippon Pharma	lecture	1	55685	510.872	2018
95	ONO PHARMACEUTICAL	lecture	1	55685	510.872	2018
95	Celgene	lecture	4	206240	1892.11	2018
95	Bristol Myers Squibb	lecture	2	111370	1021.74	2018
95	Novartis Pharma	lecture	1	51560	473.028	2019
95	Celgene	lecture	1	51560	473.028	2019
95	Takeda Pharmaceutical	lecture	1	33411	306.523	2019
96	Bayer Yakuhin	consulting	1	33411	306.523	2017
96	CHUGAI PHARMACEUTICAL	lecture	2	33411	306.523	2019
96	Takeda Pharmaceutical	lecture	1	17501	160.56	2019
97	Kyowa Kirin	consulting	2	155918	1430.44	2018
97	UCB Japan	lecture	1	51560	473.028	2018
97	Takeda Pharmaceutical	lecture	1	81672	749.284	2019
97	Otsuka Pharmaceutical	lecture	1	33411	306.523	2019
98	AstraZeneca	lecture	1	33411	306.523	2016
100	Celgene	lecture	2	61872	567.633	2016
100	MSD	lecture	2	111370	1021.74	2016
100	DAIICHI SANKYO	lecture	1	55685	510.872	2016
100	SHIONOGI	lecture	1	36093	331.128	2017
100	Celgene	lecture	2	61872	567.633	2017
100	SHIONOGI	lecture	1	36093	331.128	2018
100	DAIICHI SANKYO	lecture	1	55685	510.872	2018
100	Mitsubishi Tanabe Pharma	lecture	1	55685	510.872	2018
100	Celgene	lecture	2	61872	567.633	2018
100	Shire plc	lecture	1	38979	357.606	2018
100	Celgene	lecture	2	61310	562.477	2019
100	Mitsubishi Tanabe Pharma	lecture	1	56717	520.339	2019
100	Shire plc	lecture	1	38980	357.615	2019
100	SHIONOGI	lecture	1	36093	331.128	2019
100	Meiji Seika Pharma	lecture	1	30936	283.817	2019
102	Sumitomo Dainippon Pharma	lecture	1	55685	510.872	2016
102	DAIICHI SANKYO	lecture	1	33411	306.523	2016
102	Takeda Pharmaceutical	lecture	1	114552	1050.94	2016
102	Astellas Pharma	lecture	1	70000	642.202	2017
102	ONO PHARMACEUTICAL	lecture	1	33411	306.523	2017
102	ASAHI KASEI PHARMA	lecture	1	55685	510.872	2017
102	Otsuka Pharmaceutical	lecture	1	66822	613.046	2017
102	Shire plc	lecture	2	77959	715.22	2017
102	Otsuka Pharmaceutical	lecture	1	55685	510.872	2018
102	ONO PHARMACEUTICAL	lecture	1	66822	613.046	2018
102	Novartis Pharma	lecture	1	72184	662.239	2018
102	Celgene	lecture	1	72184	662.239	2018
102	Takeda Pharmaceutical	lecture	2	161859	1484.94	2019
102	Novartis Pharma	lecture	1	72289	663.202	2019
102	Astellas Pharma	lecture	1	70000	642.202	2019
102	ONO PHARMACEUTICAL	lecture	1	68059	624.394	2019
102	Otsuka Pharmaceutical	lecture	1	56716	520.33	2019
102	Shire plc	lecture	1	55685	510.872	2019
102	CHUGAI PHARMACEUTICAL	lecture	1	11456	105.101	2019
103	Sumitomo Dainippon Pharma	lecture	1	22274	204.349	2016
103	Sumitomo Dainippon Pharma	lecture	1	22686	208.128	2019
105	Celgene	lecture	1	30936	283.817	2016
105	Celgene	lecture	2	61872	567.633	2017
106	Bristol Myers Squibb	lecture	2	167055	1532.61	2016
106	Novartis Pharma	lecture	1	77959	715.22	2016
106	Celgene	lecture	1	72184	662.239	2018
107	Otsuka Pharmaceutical	lecture	1	55685	510.872	2018
108	TEIKOKU SEIYAKU	lecture	1	100000	917.431	2016
108	Nippon Boehringer Ingelheim	lecture	1	77959	715.22	2016
108	Novartis Pharma	lecture	1	51560	473.028	2018
109	Bristol Myers Squibb	lecture	1	55685	510.872	2016
109	Pfizer	lecture	1	57276	525.468	2017
109	Bristol Myers Squibb	lecture	2	122507	1123.92	2018
109	Bristol Myers Squibb	lecture	2	66822	613.046	2019
109	CHUGAI PHARMACEUTICAL	lecture	1	34366	315.284	2019
112	Celgene	lecture	3	154680	1419.08	2017
112	Pfizer	lecture	1	100233	919.569	2018
112	Pfizer	consulting	1	57276	525.468	2018
112	Takeda Pharmaceutical	lecture	1	91641	840.743	2018
112	Astellas Pharma	lecture	1	100000	917.431	2018
112	Novartis Pharma	lecture	1	72184	662.239	2018
112	Celgene	lecture	4	247488	2270.53	2018
112	Janssen Pharmaceutical	lecture	1	111370	1021.74	2018
112	Bristol Myers Squibb	lecture	2	178192	1634.79	2019
112	Celgene	lecture	2	143058	1312.46	2019
112	Janssen Pharmaceutical	lecture	1	111370	1021.74	2019
112	Novartis Pharma	lecture	1	72184	662.239	2019
112	Astellas Pharma	lecture	1	71296	654.092	2019
112	Otsuka Pharmaceutical	lecture	1	55685	510.872	2019
112	Kyowa Kirin	lecture	1	55685	510.872	2019
112	ONO PHARMACEUTICAL	lecture	1	55685	510.872	2019
113	Sumitomo Dainippon Pharma	lecture	1	22274	204.349	2018
113	Sumitomo Dainippon Pharma	lecture	2	56716	520.33	2019
113	MSD	lecture	1	55685	510.872	2019
113	Nippon Shinyaku	lecture	1	33411	306.523	2019
114	Sumitomo Dainippon Pharma	manuscript	1	55685	510.872	2016
114	Celgene	lecture	1	72184	662.239	2016
114	Novartis Pharma	manuscript	1	77959	715.22	2016
114	Celgene	lecture	2	123744	1135.27	2017
114	Kyowa Kirin	lecture	1	33411	306.523	2017
114	DAIICHI SANKYO	lecture	1	77959	715.22	2018
114	Celgene	lecture	1	72184	662.239	2018
114	Bristol Myers Squibb	lecture	1	66822	613.046	2018
114	Novartis Pharma	lecture	2	144473	1325.44	2019
114	Celgene	lecture	2	123745	1135.28	2019
114	Kyowa Kirin	lecture	1	55685	510.872	2019
114	Astellas Pharma	lecture	1	50926	467.211	2019
116	ONO PHARMACEUTICAL	lecture	1	33411	306.523	2017
116	Celgene	lecture	2	82496	756.844	2017
118	Celgene	lecture	2	144368	1324.48	2016
118	Novartis Pharma	lecture	1	111370	1021.74	2016
118	Kyowa Kirin	consulting	1	77959	715.22	2016
118	Eisai	lecture	1	55685	510.872	2017
118	Celgene	lecture	1	72184	662.239	2017
118	Novartis Pharma	consulting	1	103120	946.055	2017
118	Novartis Pharma	lecture	1	103120	946.055	2017
118	AbbVie	lecture	1	111370	1021.74	2017
118	Eisai	lecture	1	55685	510.872	2018
118	Takeda Pharmaceutical	lecture	1	57276	525.468	2018
118	Astellas Pharma	lecture	1	50000	458.716	2018
118	Janssen Pharmaceutical	consulting	1	128076	1175.01	2018
118	Eisai	consulting	1	111370	1021.74	2019
118	Novartis Pharma	lecture	1	51560	473.028	2019
119	Bristol Myers Squibb	lecture	5	668223	6130.49	2016
119	Pfizer	lecture	3	458210	4203.76	2016
119	Pfizer	consulting	1	80187	735.661	2016
119	ONO PHARMACEUTICAL	lecture	3	233877	2145.66	2016
119	Eisai	lecture	1	55685	510.872	2016
119	KOWA PHARMACEUTICAL	consulting	1	33411	306.523	2016
119	Celgene	lecture	19	1928344	17691.2	2016
119	TEIJIN PHARMA	lecture	1	100000	917.431	2016
119	MSD	lecture	1	111370	1021.74	2016
119	Janssen Pharmaceutical	lecture	1	55685	510.872	2016
119	Janssen Pharmaceutical	consulting	1	111370	1021.74	2016
119	Takeda Pharmaceutical	lecture	1	114552	1050.94	2016
119	Takeda Pharmaceutical	lecture	1	57276	525.468	2016
119	CHUGAI PHARMACEUTICAL	lecture	1	34366	315.284	2016
119	NIPPON PHARMACEUTICAL	lecture	1	55685	510.872	2017
119	Eisai	lecture	2	167055	1532.61	2017
119	ONO PHARMACEUTICAL	lecture	1	111370	1021.74	2017
119	Kyowa Kirin	lecture	1	55685	510.872	2017
119	Shire plc	lecture	5	556854	5108.75	2017
119	Shire plc	consulting	1	55685	510.872	2017
119	Sumitomo Dainippon Pharma	lecture	1	77959	715.22	2017
119	TAIHO	lecture	2	155918	1430.44	2017
119	Takeda Pharmaceutical	lecture	5	378021	3468.08	2017
119	Nippon Shinyaku	lecture	1	33411	306.523	2017
119	Novartis Pharma	lecture	7	670280	6149.36	2017
119	Pfizer	lecture	2	171828	1576.4	2017
119	Bristol Myers Squibb	lecture	11	1703970	15632.8	2017
119	Celgene	manuscript	1	51560	473.028	2017
119	Celgene	lecture	21	2103648	19299.5	2017
119	Kracie Pharmaceutical	lecture	1	103120	946.055	2017
119	Pfizer	consulting	1	114552	1050.94	2017
119	ASAHI KASEI PHARMA	lecture	1	33411	306.523	2017
119	Janssen Pharmaceutical	lecture	2	111370	1021.74	2017
119	Baxalta	lecture		77959	715.22	2017
119	CHUGAI PHARMACEUTICAL	lecture	1	80187	735.661	2017
119	CHUGAI PHARMACEUTICAL	consulting	1	57276	525.468	2017
119	Pfizer	lecture	2	378660	3473.94	2018
119	Pfizer	manuscript	2	451846	4145.38	2018
119	CHUGAI PHARMACEUTICAL	consulting	1	57276	525.468	2018
119	CHUGAI PHARMACEUTICAL	lecture	1	57276	525.468	2018
119	Eisai	manuscript	1	33411	306.523	2018
119	Eisai	lecture	2	111370	1021.74	2018
119	TAIHO	lecture	1	111370	1021.74	2018
119	Takeda Pharmaceutical	consulting	2	162000	1486.24	2018
119	Takeda Pharmaceutical	lecture	19	2131251	19552.8	2018
119	DAIICHI SANKYO	lecture	1	77959	715.22	2018
119	Kyowa Kirin	lecture	1	55685	510.872	2018
119	Kyowa Kirin	consulting	1	77959	715.22	2018
119	Nippon Shinyaku	consulting	1	77959	715.22	2018
119	Nippon Shinyaku	lecture	2	89096	817.394	2018
119	ONO PHARMACEUTICAL	lecture	2	222740	2043.49	2018
119	NIPPON PHARMACEUTICAL	lecture	1	55685	510.872	2018
119	Novartis Pharma	consulting	1	103120	946.055	2018
119	Novartis Pharma	manuscript	1	103120	946.055	2018
119	Novartis Pharma	lecture	7	670280	6149.36	2018
119	ASAHI KASEI PHARMA	lecture	1	77959	715.22	2018
119	Celgene	lecture	32	3268904	29989.9	2018
119	Celgene	manuscript	1	51560	473.028	2018
119	Celgene	consulting	3	317610	2913.85	2018
119	Bristol Myers Squibb	lecture	19	2929047	26872	2018
119	Bristol Myers Squibb	consulting	1	33411	306.523	2018
119	Janssen Pharmaceutical	lecture	1	89096	817.394	2018
119	Janssen Pharmaceutical	lecture	2	222740	2043.49	2018
119	Janssen Pharmaceutical	consulting	1	111370	1021.74	2018
119	Shire plc	lecture		77959	715.22	2018
119	Shire plc	lecture	4	334110	3065.23	2018
119	Shire plc	manuscript	1	111370	1021.74	2018
119	Bristol Myers Squibb	lecture	17	2799731	25685.6	2019
119	Takeda Pharmaceutical	lecture	19	2119431	19444.3	2019
119	Novartis Pharma	lecture	20	2032324	18645.2	2019
119	Celgene	lecture	20	2003358	18379.4	2019
119	Janssen Pharmaceutical	lecture	5	534576	4904.37	2019
119	Pfizer	lecture	2	442741	4061.84	2019
119	Pfizer	manuscript	1	226866	2081.34	2019
119	Eisai	lecture	2	190773	1750.21	2019
119	CHUGAI PHARMACEUTICAL	lecture	2	171828	1576.4	2019
119	Celgene	manuscript	2	154681	1419.09	2019
119	Sumitomo Dainippon Pharma	lecture	2	112401	1031.2	2019
119	ONO PHARMACEUTICAL	lecture	1	111370	1021.74	2019
119	Bristol Myers Squibb	consulting	1	111370	1021.74	2019
119	Janssen Pharmaceutical	consulting	1	111370	1021.74	2019
119	Shire plc	lecture	1	111370	1021.74	2019
119	Novartis Pharma	consulting	1	103271	947.44	2019
119	Kracie Pharmaceutical	lecture	1	103120	946.055	2019
119	Kyowa Kirin	lecture	1	55685	510.872	2019
119	NIPPON PHARMACEUTICAL	lecture	1	55685	510.872	2019
119	Novartis Pharma	manuscript	1	51560	473.028	2019
122	MSD	lecture	1	33411	306.523	2016
122	Celgene	lecture	1	51560	473.028	2017
122	Pfizer	consulting	1	57276	525.468	2017
122	MSD	manuscript	1	55685	510.872	2018
124	Bristol Myers Squibb	lecture	2	122507	1123.92	2016
124	Eisai	lecture	4	445480	4086.97	2016
124	ONO PHARMACEUTICAL	lecture	4	412069	3780.45	2016
124	ONO PHARMACEUTICAL	manuscript	2	222740	2043.49	2016
124	Eisai	manuscript	2	278426	2554.37	2016
124	DAIICHI SANKYO	consulting	3	165660	1519.82	2016
124	Eisai	consulting	1	111370	1021.74	2016
124	Meiji Seika Pharma	lecture	1	51560	473.028	2016
124	SHIONOGI	lecture	1	30936	283.817	2016
124	Celgene	consulting	1	103120	946.055	2016
124	MSD	consulting	1	334112	3065.25	2016
124	AbbVie	consulting	2	467757	4291.35	2016
124	Bayer Yakuhin	consulting	1	55685	510.872	2016
124	Janssen Pharmaceutical	lecture	2	245015	2247.84	2016
124	Janssen Pharmaceutical	manuscript	3	334110	3065.23	2016
124	Novartis Pharma	lecture	2	222740	2043.49	2016
124	Otsuka Pharmaceutical	consulting	2	90001	825.697	2016
124	Takeda Pharmaceutical	lecture	7	1140753	10465.6	2016
124	CHUGAI PHARMACEUTICAL	lecture	5	572760	5254.68	2016
124	CHUGAI PHARMACEUTICAL	manuscript	2	229104	2101.87	2016
124	CHUGAI PHARMACEUTICAL	consulting	1	111370	1021.74	2016
124	Kyowa Kirin	consulting	1	77959	715.22	2016
124	CHUGAI PHARMACEUTICAL	lecture	4	101137	927.862	2017
124	CHUGAI PHARMACEUTICAL	consulting	1	30000	275.229	2017
124	ASAHI KASEI PHARMA	lecture	1	11137	102.174	2017
124	Astellas Pharma	lecture	1	50000	458.716	2017
124	Eisai	manuscript	1	60000	550.459	2017
124	Eisai	lecture	8	501165	4597.84	2017
124	ONO PHARMACEUTICAL	lecture	3	256151	2350.01	2017
124	Kyowa Kirin	lecture	7	456617	4189.15	2017
124	Celgene	consulting	1	20624	189.211	2017
124	Celgene	lecture	1	10312	94.6055	2017
124	Sumitomo Dainippon Pharma	lecture	1	11137	102.174	2017
124	Takeda Pharmaceutical	lecture	3	77959	715.22	2017
124	Bristol Myers Squibb	lecture	1	10000	91.7431	2017
124	Janssen Pharmaceutical	lecture	2	200467	1839.15	2017
124	CHUGAI PHARMACEUTICAL	lecture	1	114552	1050.94	2017
124	Otsuka Pharmaceutical	lecture	1	77959	715.22	2017
124	Otsuka Pharmaceutical	consulting	1	28639	262.743	2017
124	Kyowa Kirin	lecture	3	278425	2554.36	2017
124	Takeda Pharmaceutical	lecture	1	171829	1576.41	2017
124	Bayer Yakuhin	consulting	1	55685	510.872	2017
124	Janssen Pharmaceutical	lecture	1	111370	1021.74	2017
124	Eisai	manuscript	1	111370	1021.74	2017
124	Eisai	lecture	2	222740	2043.49	2017
124	CHUGAI PHARMACEUTICAL	lecture	6	373652	3428	2018
124	Eisai	lecture	6	523441	4802.21	2018
124	Takeda Pharmaceutical	consulting	5	236650	2171.1	2018
124	Takeda Pharmaceutical	lecture	4	225922	2072.68	2018
124	Kyowa Kirin	lecture	9	601398	5517.41	2018
124	Sumitomo Dainippon Pharma	lecture	1	111370	1021.74	2018
124	ONO PHARMACEUTICAL	lecture	1	5568	51.0826	2018
124	ONO PHARMACEUTICAL	consulting	5	250581	2298.91	2018
124	Novartis Pharma	consulting	1	72184	662.239	2018
124	AbbVie	consulting	1	222741	2043.5	2018
124	AstraZeneca	consulting	1	100000	917.431	2018
124	Bayer Yakuhin	lecture	1	111370	1021.74	2018
124	Celgene	consulting	2	47641	437.073	2018
124	Bristol Myers Squibb	lecture	1	33411	306.523	2018
124	MSD	consulting	1	11137	102.174	2018
124	MSD	lecture	4	378660	3473.94	2018
124	Janssen Pharmaceutical	lecture	2	89096	817.394	2018
124	Janssen Pharmaceutical	consulting	1	11137	102.174	2018
124	CHUGAI PHARMACEUTICAL	lecture	5	359793	3300.85	2019
124	Eisai	lecture	7	320496	2940.33	2019
124	AbbVie	consulting	1	222741	2043.5	2019
124	Celgene	lecture	2	206242	1892.13	2019
124	Novartis Pharma	lecture	3	206240	1892.11	2019
124	Kyowa Kirin	lecture	4	172623	1583.7	2019
124	Takeda Pharmaceutical	consulting	1	111370	1021.74	2019
124	MSD	lecture	1	111370	1021.74	2019
124	Janssen Pharmaceutical	lecture	5	111369	1021.73	2019
124	Celgene	consulting	1	103121	946.064	2019
124	Yakult Honsha	others	1	88396	810.972	2019
124	Janssen Pharmaceutical	consulting	2	77959	715.22	2019
124	FUJIFILM Toyama Chemical	lecture	1	77959	715.22	2019
124	ONO PHARMACEUTICAL	lecture	2	68060	624.404	2019
124	AstraZeneca	consulting	1	67028	614.936	2019
124	Kyowa Kirin	consulting	1	50116	459.78	2019
124	Takeda Pharmaceutical	lecture	2	44548	408.697	2019
124	CHUGAI PHARMACEUTICAL	consulting	2	38979	357.606	2019
124	Novartis Pharma	consulting	1	20624	189.211	2019
124	AstraZeneca	lecture	1	11343	104.064	2019
124	MSD	manuscript	1	11137	102.174	2019
125	Bristol Myers Squibb	lecture	2	167055	1532.61	2016
125	ONO PHARMACEUTICAL	lecture	2	111370	1021.74	2016
125	Celgene	lecture	1	51560	473.028	2016
125	ONO PHARMACEUTICAL	lecture	2	89096	817.394	2017
125	Celgene	lecture	1	72184	662.239	2017
125	Takeda Pharmaceutical	lecture	1	68731	630.56	2018
125	ONO PHARMACEUTICAL	lecture	1	33411	306.523	2018
125	Bristol Myers Squibb	lecture	1	111370	1021.74	2018
125	Sumitomo Dainippon Pharma	lecture	1	55685	510.872	2019
125	ONO PHARMACEUTICAL	lecture	1	34030	312.202	2019
126	Sumitomo Dainippon Pharma	lecture	1	33411	306.523	2016
126	MSD	lecture	1	55685	510.872	2016
126	Sumitomo Dainippon Pharma	consulting	1	33411	306.523	2018
126	Kyowa Kirin	consulting	1	77959	715.22	2019
126	Bristol Myers Squibb	lecture	1	66822	613.046	2019
126	CHUGAI PHARMACEUTICAL	lecture	1	57276	525.468	2019
128	Celgene	lecture	1	30936	283.817	2016
128	Janssen Pharmaceutical	lecture	1	55685	510.872	2019
131	CHUGAI PHARMACEUTICAL	manuscript	1	57276	525.468	2016
131	Novartis Pharma	lecture	1	103120	946.055	2018
133	Nippon Shinyaku	lecture	1	33411	306.523	2016
133	MSD	lecture	1	33411	306.523	2017
134	DAIICHI SANKYO	lecture	1	55685	510.872	2019
135	MSD	lecture	1	55685	510.872	2016
135	Pfizer	lecture	1	57276	525.468	2019
135	CHUGAI PHARMACEUTICAL	lecture	1	57276	525.468	2019
135	Sumitomo Dainippon Pharma	lecture	1	56716	520.33	2019
135	Mylan EPD	lecture	1	33411	306.523	2019
137	CHUGAI PHARMACEUTICAL	consulting	1	57276	525.468	2018
137	Eisai	lecture	1	55685	510.872	2018
137	Takeda Pharmaceutical	lecture	1	57276	525.468	2018
137	Kyowa Kirin	consulting	1	77959	715.22	2019
137	CHUGAI PHARMACEUTICAL	consulting	1	57276	525.468	2019
137	Eisai	lecture	1	55685	510.872	2019
139	Sumitomo Dainippon Pharma	lecture	1	55685	510.872	2016
139	Otsuka Pharmaceutical	lecture	2	80000	733.945	2016
139	Otsuka Pharmaceutical	lecture	3	167055	1532.61	2017
139	DAIICHI SANKYO	consulting	1	55220	506.606	2017
139	Astellas Pharma	lecture	1	50000	458.716	2018
139	Sumitomo Dainippon Pharma	lecture	1	55685	510.872	2018
139	Otsuka Pharmaceutical	lecture	1	33411	306.523	2019
139	Nippon Shinyaku	lecture	1	33411	306.523	2019
141	Pfizer	consulting	1	57276	525.468	2017
141	Nippon Shinyaku	lecture	2	55685	510.872	2018
141	Otsuka Pharmaceutical	lecture	1	55685	510.872	2019
142	Otsuka Pharmaceutical	lecture	1	33411	306.523	2019
143	Pfizer	lecture	1	57276	525.468	2016
143	Pfizer	consulting	1	57276	525.468	2016
143	Celgene	lecture	1	51560	473.028	2016
143	Janssen Pharmaceutical	lecture	1	77959	715.22	2016
143	Novartis Pharma	lecture	1	55685	510.872	2016
143	Takeda Pharmaceutical	lecture	1	57276	525.468	2017
143	Bristol Myers Squibb	lecture	1	55685	510.872	2017
143	Celgene	lecture	2	103120	946.055	2017
143	Nippon Shinyaku	manuscript	1	111370	1021.74	2018
143	Novartis Pharma	lecture	1	51560	473.028	2018
143	Celgene	lecture	1	51560	473.028	2018
143	MSD	lecture	1	55685	510.872	2018
143	Eisai	lecture	1	55685	510.872	2019
143	Novartis Pharma	lecture	1	51560	473.028	2019
145	Bristol Myers Squibb	lecture	1	89096	817.394	2017
145	Nippon Shinyaku	lecture	1	33411	306.523	2018
145	Novartis Pharma	lecture	1	72184	662.239	2018
145	Bristol Myers Squibb	lecture	1	66822	613.046	2019
146	Bristol Myers Squibb	lecture	1	22274	204.349	2016
147	Sumitomo Dainippon Pharma	lecture	1	55685	510.872	2016
147	MSD	lecture	1	77959	715.22	2016
147	MOCHIDA PHARMACEUTICAL	lecture	2	155918	1430.44	2016
147	AbbVie	lecture	1	11137	102.174	2016
147	CHUGAI PHARMACEUTICAL	lecture	1	114552	1050.94	2016
147	Kyowa Kirin	lecture	1	111370	1021.74	2016
147	Astellas Pharma	lecture	2	150000	1376.15	2016
147	CHUGAI PHARMACEUTICAL	lecture	1	57276	525.468	2017
147	Kyowa Kirin	lecture	1	77959	715.22	2017
147	MOCHIDA PHARMACEUTICAL	lecture	1	44548	408.697	2017
147	Astellas Pharma	lecture	2	170000	1559.63	2017
147	TEIJIN PHARMA	lecture	1	100000	917.431	2017
147	Pfizer	manuscript	1	57276	525.468	2017
147	Bristol Myers Squibb	lecture	1	66822	613.046	2017
147	Meiji Seika Pharma	lecture	1	51560	473.028	2017
147	Janssen Pharmaceutical	lecture	1	111370	1021.74	2017
147	NIPPON PHARMACEUTICAL	lecture	1	33411	306.523	2017
147	Pfizer	lecture	1	114552	1050.94	2017
147	SHIONOGI	lecture	1	72184	662.239	2018
147	Kyowa Kirin	lecture	1	111370	1021.74	2018
147	Sumitomo Dainippon Pharma	lecture	1	55685	510.872	2018
147	Sumitomo Dainippon Pharma	lecture	3	123538	1133.38	2019
147	Kyowa Kirin	lecture	1	111370	1021.74	2019
147	Nippon Shinyaku	lecture	1	77959	715.22	2019
147	JCR Pharmaceuticals	lecture	1	77959	715.22	2019
147	Meiji Seika Pharma	lecture	1	72185	662.248	2019
147	Bayer Yakuhin	lecture	1	56798	521.083	2019
147	Astellas Pharma	manuscript	1	30000	275.229	2019
147	MOCHIDA PHARMACEUTICAL	lecture	1	23387	214.56	2019
148	CHUGAI PHARMACEUTICAL	consulting	1	57276	525.468	2016
148	Kyowa Kirin	consulting	1	77959	715.22	2016
148	CHUGAI PHARMACEUTICAL	consulting	1	57276	525.468	2017
148	Eisai	lecture	2	111370	1021.74	2018
148	Takeda Pharmaceutical	lecture	2	114552	1050.94	2018
148	Celgene	lecture	2	103120	946.055	2019
148	Eisai	lecture	1	55685	510.872	2019
150	MSD	lecture	2	55685	510.872	2016
151	Bristol Myers Squibb	lecture	1	44548	408.697	2017
152	Eisai	lecture	1	55685	510.872	2016
152	Fujimoto Pharmaceutical	lecture	1	55685	510.872	2016
152	Celgene	lecture	1	51560	473.028	2016
153	Celgene	lecture	1	20624	189.211	2017
153	Tsumura	lecture	1	44548	408.697	2019
153	MSD	lecture	1	33411	306.523	2019
154	Eisai	lecture	1	55685	510.872	2016
154	Eisai	lecture	1	55685	510.872	2017
154	TERUMO	lecture			0	2017
154	Eisai	lecture	1	55685	510.872	2018
154	Shire plc	lecture		55685	510.872	2018
154	CHUGAI PHARMACEUTICAL	consulting	1	57276	525.468	2019
154	Eisai	lecture	1	56716	520.33	2019
154	Bayer Yakuhin	manuscript	1	55685	510.872	2019
154	Bayer Yakuhin	manuscript	1	55685	510.872	2019
154	Kyowa Kirin	lecture	1	33411	306.523	2019
155	ONO PHARMACEUTICAL	lecture	1	77959	715.22	2016
155	Nippon Shinyaku	lecture	1	22274	204.349	2016
155	Novartis Pharma	lecture	1	55685	510.872	2016
155	Takeda Pharmaceutical	lecture	1	57276	525.468	2016
155	Kyowa Kirin	lecture	1	33411	306.523	2016
155	Kyowa Kirin	lecture	1	33411	306.523	2017
155	Celgene	lecture	1	51560	473.028	2017
155	Novartis Pharma	lecture	1	51560	473.028	2017
155	Kyowa Kirin	lecture	1	33411	306.523	2018
155	ONO PHARMACEUTICAL	lecture	2	111370	1021.74	2018
155	Novartis Pharma	lecture	1	72184	662.239	2018
155	ONO PHARMACEUTICAL	lecture	1	56716	520.33	2019
155	Novartis Pharma	lecture	1	51635	473.716	2019
156	Celgene	lecture	1	51560	473.028	2016
156	Celgene	lecture	1	51560	473.028	2017
156	CHUGAI PHARMACEUTICAL	consulting	1	57276	525.468	2018
156	Celgene	lecture	1	51560	473.028	2018
157	Kyowa Kirin	lecture	1	111370	1021.74	2019
160	ONO PHARMACEUTICAL	lecture	1	33411	306.523	2016
160	CHUGAI PHARMACEUTICAL	lecture	1	34366	315.284	2016
160	Eisai	lecture	1	55685	510.872	2018
160	Sanofi	lecture	3	172000	1577.98	2019
160	Eisai	lecture	2	89096	817.394	2019
160	CHUGAI PHARMACEUTICAL	lecture	1	35090	321.927	2019
162	Bristol Myers Squibb	lecture	1	33411	306.523	2018
163	Bristol Myers Squibb	lecture	1	55685	510.872	2016
163	Pfizer	lecture	1	22910	210.183	2016
163	Sumitomo Dainippon Pharma	lecture	1	55685	510.872	2016
163	Sumitomo Dainippon Pharma	manuscript	1	55685	510.872	2016
163	CHUGAI PHARMACEUTICAL	lecture	1	57276	525.468	2016
163	Sumitomo Dainippon Pharma	lecture	1	55685	510.872	2017
163	Novartis Pharma	lecture	2	123744	1135.27	2017
163	Celgene	lecture	1	51560	473.028	2017
163	Takeda Pharmaceutical	lecture	1	91641	840.743	2017
163	CHUGAI PHARMACEUTICAL	consulting	1	57276	525.468	2017
163	CHUGAI PHARMACEUTICAL	consulting	1	57276	525.468	2018
163	Eisai	lecture	1	55685	510.872	2018
163	Takeda Pharmaceutical	lecture	1	57276	525.468	2018
163	Kyowa Kirin	consulting	1	77959	715.22	2018
163	Sumitomo Dainippon Pharma	lecture	1	55685	510.872	2018
163	ONO PHARMACEUTICAL	lecture	1	77959	715.22	2018
163	NIPPON PHARMACEUTICAL	lecture	1	33411	306.523	2018
163	Novartis Pharma	lecture	2	123744	1135.27	2018
163	ASAHI KASEI PHARMA	lecture	1	55685	510.872	2018
163	Celgene	lecture	1	51560	473.028	2018
163	Bristol Myers Squibb	lecture	3	200466	1839.14	2018
163	Novartis Pharma	lecture	5	484664	4446.46	2019
163	Kyowa Kirin	consulting	1	77959	715.22	2019
163	Astellas Pharma	lecture	1	70000	642.202	2019
163	CHUGAI PHARMACEUTICAL	consulting	1	57276	525.468	2019
163	Celgene	lecture	1	50623	464.431	2019
165	Nippon Shinyaku	lecture	1	22274	204.349	2016
165	Nippon Shinyaku	lecture	1	22274	204.349	2017
165	Bristol Myers Squibb	lecture	1	33411	306.523	2019
166	Sumitomo Dainippon Pharma	lecture	1	55685	510.872	2016
166	Celgene	lecture	2	103120	946.055	2016
166	Novartis Pharma	lecture	1	55685	510.872	2016
166	Novartis Pharma	lecture	1	51560	473.028	2017
166	Eisai	lecture	1	55685	510.872	2017
166	Celgene	lecture	1	51560	473.028	2017
166	Fujimoto Pharmaceutical	lecture	1	55685	510.872	2019
167	CHUGAI PHARMACEUTICAL	lecture	1	57276	525.468	2018
167	SHIONOGI	lecture	1	72184	662.239	2019
168	Janssen Pharmaceutical	manuscript	1	33411	306.523	2018
169	Eisai	lecture	1	33411	306.523	2017
169	Celgene	lecture	2	103120	946.055	2017
169	Novartis Pharma	lecture	1	51560	473.028	2017
169	Celgene	lecture	1	51560	473.028	2018
169	Celgene	lecture	1	51560	473.028	2019
169	Otsuka Pharmaceutical	lecture	1	33411	306.523	2019
170	Astellas Pharma	lecture	1	50000	458.716	2016
170	Nippon Shinyaku	lecture	1	33411	306.523	2017
170	Bristol Myers Squibb	lecture	2	133644	1226.09	2017
170	Sumitomo Dainippon Pharma	lecture	1	33411	306.523	2017
170	ONO PHARMACEUTICAL	lecture	1	55685	510.872	2018
170	Celgene	lecture	1	51560	473.028	2018
170	Bristol Myers Squibb	lecture	2	155918	1430.44	2018
170	Bristol Myers Squibb	lecture	3	179223	1644.25	2019
170	Takeda Pharmaceutical	lecture	2	115613	1060.67	2019
170	ONO PHARMACEUTICAL	lecture	1	55685	510.872	2019
170	Janssen Pharmaceutical	lecture	1	55685	510.872	2019
170	Celgene	lecture	1	51560	473.028	2019
171	CHUGAI PHARMACEUTICAL	lecture	1	22910	210.183	2017
171	Novartis Pharma	lecture	2	103120	946.055	2017
171	Bristol Myers Squibb	lecture	1	89096	817.394	2017
171	Novartis Pharma	lecture	1	51560	473.028	2018
171	Novartis Pharma	lecture	1	51560	473.028	2019
171	CHUGAI PHARMACEUTICAL	lecture	1	34366	315.284	2019
173	Bristol Myers Squibb	lecture	1	89096	817.394	2018
173	Janssen Pharmaceutical	lecture	1	33411	306.523	2019
174	Nippon Boehringer Ingelheim	lecture	1	55685	510.872	2016
174	KISSEI PHARMACEUTICAL	lecture	1	33411	306.523	2016
174	Novartis Pharma	lecture	1	55685	510.872	2016
174	Takeda Pharmaceutical	lecture	2	114552	1050.94	2016
174	Kyowa Kirin	lecture	1	55685	510.872	2016
174	Kyowa Kirin	consulting	1	77959	715.22	2016
174	Mitsubishi Tanabe Pharma	lecture	3	211603	1941.31	2016
174	SANWA KAGAKU KENKYUSHO	lecture	1	55685	510.872	2017
174	Kyowa Kirin	consulting	1	77959	715.22	2017
174	Astellas Pharma	lecture	1	50000	458.716	2017
174	MSD	lecture	2	111370	1021.74	2017
174	Celgene	lecture	1	51560	473.028	2017
174	Sumitomo Dainippon Pharma	lecture	1	55685	510.872	2017
174	Takeda Pharmaceutical	lecture	1	80187	735.661	2017
174	Mitsubishi Tanabe Pharma	lecture	2	155918	1430.44	2017
174	Kyowa Kirin	consulting	1	77959	715.22	2018
174	Sumitomo Dainippon Pharma	lecture	1	33411	306.523	2018
174	Mitsubishi Tanabe Pharma	lecture	2	133644	1226.09	2018
174	ONO PHARMACEUTICAL	lecture	1	55685	510.872	2018
174	MSD	lecture	1	55685	510.872	2018
174	Taisho Pharmaceutical	lecture	1	33411	306.523	2018
174	Eli Lilly Japan	lecture	1	77959	715.22	2019
174	DAIICHI SANKYO	lecture	1	56717	520.339	2019
174	Sumitomo Dainippon Pharma	lecture	1	55685	510.872	2019
174	ONO PHARMACEUTICAL	lecture	1	55685	510.872	2019
174	Novartis Pharma	lecture	1	51560	473.028	2019
174	Celgene	lecture	1	50623	464.431	2019
174	Novo Nordisk Pharma	lecture	1	30936	283.817	2019
175	Astellas Pharma	manuscript	1	50000	458.716	2017
177	DAIICHI SANKYO	lecture	1	77959	715.22	2018
178	Celgene	lecture	2	123744	1135.27	2016
178	Janssen Pharmaceutical	lecture	1	77959	715.22	2016
178	Takeda Pharmaceutical	lecture	1	14849	136.229	2016
178	ONO PHARMACEUTICAL	lecture	1	44548	408.697	2017
178	Celgene	lecture	1	72184	662.239	2017
178	Takeda Pharmaceutical	lecture	1	80187	735.661	2017
178	Takeda Pharmaceutical	lecture	1	80187	735.661	2018
178	Celgene	lecture	2	144368	1324.48	2018
178	MSD	lecture	3	189329	1736.96	2019
178	MSD	manuscript	1	55685	510.872	2019
179	Shire plc	lecture		33411	306.523	2016
179	Shire plc	lecture		33411	306.523	2018
180	Celgene	lecture	1	51560	473.028	2016
180	Janssen Pharmaceutical	lecture	1	55685	510.872	2016
180	Novartis Pharma	lecture	1	77959	715.22	2016
180	CHUGAI PHARMACEUTICAL	lecture	1	57276	525.468	2016
180	CHUGAI PHARMACEUTICAL	consulting	1	57276	525.468	2016
180	Kyowa Kirin	lecture	1	55685	510.872	2016
180	Kyowa Kirin	consulting	1	77959	715.22	2016
180	Kyowa Kirin	consulting	1	77959	715.22	2016
180	Celgene	lecture	2	123744	1135.27	2017
180	Eisai	lecture	1	77959	715.22	2017
180	Kyowa Kirin	lecture	1	111370	1021.74	2017
180	Bristol Myers Squibb	lecture	1	66822	613.046	2017
180	Janssen Pharmaceutical	lecture	1	111370	1021.74	2017
180	Janssen Pharmaceutical	consulting	1	111370	1021.74	2017
180	Eisai	lecture	2	167055	1532.61	2018
180	Kyowa Kirin	consulting	1	77959	715.22	2018
180	Celgene	lecture	1	51560	473.028	2018
180	Janssen Pharmaceutical	lecture	2	133644	1226.09	2018
180	Janssen Pharmaceutical	lecture	1	77959	715.22	2019
180	Celgene	lecture	1	72185	662.248	2019
183	Celgene	lecture	1	51560	473.028	2017
183	Takeda Pharmaceutical	lecture	1	34365	315.275	2018
183	Novartis Pharma	lecture	1	30936	283.817	2018
183	Celgene	lecture	2	103120	946.055	2018
183	KOWA PHARMACEUTICAL	lecture	1	33411	306.523	2018
183	Takeda Pharmaceutical	lecture	1	57276	525.468	2019
183	Eisai	lecture	1	55685	510.872	2019
183	Novartis Pharma	lecture	1	51560	473.028	2019
183	Celgene	lecture	1	51560	473.028	2019
184	Bristol Myers Squibb	lecture	4	501166	4597.85	2016
184	Pfizer	lecture	1	114552	1050.94	2016
184	Pfizer	consulting	1	171829	1576.41	2016
184	ONO PHARMACEUTICAL	lecture	1	111370	1021.74	2016
184	NIPPON PHARMACEUTICAL	lecture	1	77959	715.22	2016
184	Celgene	lecture	1	103120	946.055	2016
184	Celgene	manuscript	1	103120	946.055	2016
184	MSD	lecture	1	111370	1021.74	2016
184	Janssen Pharmaceutical	lecture	1	111370	1021.74	2016
184	Novartis Pharma	lecture	2	222740	2043.49	2016
184	Otsuka Pharmaceutical	lecture	2	200000	1834.86	2016
184	Takeda Pharmaceutical	lecture	1	114552	1050.94	2016
184	CHUGAI PHARMACEUTICAL	lecture	1	114552	1050.94	2016
184	Kyowa Kirin	lecture	3	278425	2554.36	2016
184	Astellas Pharma	lecture	3	300000	2752.29	2016
184	CHUGAI PHARMACEUTICAL	lecture	1	80187	735.661	2017
184	Celgene	lecture	2	206240	1892.11	2017
184	Takeda Pharmaceutical	lecture	1	114552	1050.94	2017
184	Kyowa Kirin	lecture	1	111370	1021.74	2017
184	Bristol Myers Squibb	lecture	3	334110	3065.23	2017
184	Janssen Pharmaceutical	lecture	1	111370	1021.74	2017
184	Astellas Pharma	lecture	1	100000	917.431	2017
184	ONO PHARMACEUTICAL	lecture	3	334110	3065.23	2017
184	TAIHO	lecture	1	111370	1021.74	2017
184	TEIJIN PHARMA	lecture	1	100000	917.431	2017
184	Novartis Pharma	lecture	3	278424	2554.35	2017
184	Pfizer	lecture	2	343658	3152.83	2017
184	Kyowa Kirin	lecture	1	111370	1021.74	2017
184	Pfizer	manuscript	1	111370	1021.74	2018
184	Takeda Pharmaceutical	lecture	1	114552	1050.94	2018
184	Astellas Pharma	lecture	2	200000	1834.86	2018
184	Kyowa Kirin	lecture	1	111370	1021.74	2018
184	Sumitomo Dainippon Pharma	lecture	1	111370	1021.74	2018
184	ONO PHARMACEUTICAL	lecture	1	111370	1021.74	2018
184	Celgene	lecture	4	412480	3784.22	2018
184	Bristol Myers Squibb	lecture	3	334110	3065.23	2018
184	Janssen Pharmaceutical	lecture	4	556851	5108.72	2018
184	Bristol Myers Squibb	lecture	3	334110	3065.23	2019
184	Celgene	lecture	3	307488	2820.99	2019
184	Janssen Pharmaceutical	lecture	2	278426	2554.37	2019
184	Takeda Pharmaceutical	lecture	1	114552	1050.94	2019
184	Eisai	lecture	1	111370	1021.74	2019
184	Kyowa Kirin	lecture	2	111370	1021.74	2019
184	ONO PHARMACEUTICAL	lecture	1	111370	1021.74	2019
184	Astellas Pharma	lecture	1	100000	917.431	2019
184	Amgen	lecture	1	51561	473.037	2019
187	Sumitomo Dainippon Pharma	lecture	1	33411	306.523	2016
188	ONO PHARMACEUTICAL	lecture	1	33411	306.523	2017
188	Celgene	lecture	1	30936	283.817	2017
188	Eisai	lecture	1	55685	510.872	2018
188	Sumitomo Dainippon Pharma	lecture	1	55685	510.872	2018
188	Celgene	lecture	1	30936	283.817	2018
188	Takeda Pharmaceutical	lecture	1	34365	315.275	2019
189	MSD	lecture	2	168086	1542.07	2019
192	Nippon Shinyaku	lecture	1	11137	102.174	2018
192	Novartis Pharma	lecture	1	20624	189.211	2019
193	TEIJIN PHARMA	lecture	1	20000	183.486	2016
193	Kyowa Kirin	lecture	1	55685	510.872	2016
193	Kyowa Kirin	lecture	1	55685	510.872	2016
193	Otsuka Pharmaceutical	lecture	1	55685	510.872	2017
193	Astellas Pharma	lecture	1	70000	642.202	2019
193	CHUGAI PHARMACEUTICAL	lecture	1	35090	321.927	2019
194	Celgene	lecture	3	154680	1419.08	2016
194	Novartis Pharma	lecture	1	55685	510.872	2016
194	Takeda Pharmaceutical	lecture	1	57276	525.468	2016
194	Kyowa Kirin	lecture	2	111370	1021.74	2016
194	Celgene	lecture	3	154680	1419.08	2017
194	Novartis Pharma	lecture	1	51560	473.028	2017
194	Eisai	lecture	1	33411	306.523	2017
194	Takeda Pharmaceutical	lecture	2	114552	1050.94	2018
194	Celgene	lecture	5	257800	2365.14	2018
194	Bristol Myers Squibb	lecture	1	66822	613.046	2018
194	Celgene	lecture	2	103120	946.055	2019
194	Eisai	lecture	2	68060	624.404	2019
194	Sumitomo Dainippon Pharma	lecture	1	55685	510.872	2019
194	Janssen Pharmaceutical	lecture	1	55685	510.872	2019
194	Novartis Pharma	lecture	1	51560	473.028	2019
195	Novartis Pharma	lecture	1	55685	510.872	2016
195	Novartis Pharma	lecture	2	103120	946.055	2018
195	Novartis Pharma	lecture	1	51560	473.028	2019
196	Nippon Shinyaku	lecture	1	33411	306.523	2016
196	AstraZeneca	consulting	1	55685	510.872	2017
196	Eisai	lecture	1	55685	510.872	2018
196	ONO PHARMACEUTICAL	lecture	1	55685	510.872	2018
196	Shire plc	lecture	1	55685	510.872	2018
196	Nippon Shinyaku	lecture	1	33411	306.523	2019
200	Sumitomo Dainippon Pharma	lecture	1	111370	1021.74	2016
200	Novartis Pharma	lecture	1	55685	510.872	2016
200	Kyowa Kirin	lecture	2	222740	2043.49	2016
200	Astellas Pharma	lecture	2	170000	1559.63	2016
200	CHUGAI PHARMACEUTICAL	lecture	2	160374	1471.32	2017
200	Astellas Pharma	lecture	1	100000	917.431	2017
200	MSD	lecture	1	55685	510.872	2017
200	Kyowa Kirin	lecture	1	111370	1021.74	2017
200	Novartis Pharma	lecture	1	51560	473.028	2017
200	Bristol Myers Squibb	lecture	1	89096	817.394	2017
200	CHUGAI PHARMACEUTICAL	lecture	1	80187	735.661	2018
200	Kyowa Kirin	lecture	3	267288	2452.18	2018
200	Sumitomo Dainippon Pharma	lecture	2	111370	1021.74	2018
200	Sumitomo Dainippon Pharma	lecture	2	155918	1430.44	2018
200	Novartis Pharma	lecture	1	51560	473.028	2018
200	Meiji Seika Pharma	lecture	2	103120	946.055	2018
200	Kyowa Kirin	lecture	3	245014	2247.83	2019
200	FUJIFILM Toyama Chemical	consulting	1	170148	1560.99	2019
200	MSD	lecture	2	157361	1443.68	2019
200	Novartis Pharma	lecture	2	144578	1326.4	2019
200	CHUGAI PHARMACEUTICAL	lecture	2	138597	1271.53	2019
200	GlaxoSmithKline	lecture	1	111370	1021.74	2019
200	Sumitomo Dainippon Pharma	lecture	4	96108	881.725	2019
200	Bristol Myers Squibb	lecture	1	89096	817.394	2019
200	Novartis Pharma	consulting	1	72289	663.202	2019
200	Janssen Pharmaceutical	lecture	1	55685	510.872	2019
200	Astellas Pharma	consulting	1	50926	467.211	2019
201	Takeda Pharmaceutical	lecture	1	57276	525.468	2018
201	CHUGAI PHARMACEUTICAL	lecture	1	11456	105.101	2019
203	Bristol Myers Squibb	lecture	1	55685	510.872	2016
203	Bristol Myers Squibb	lecture	1	66822	613.046	2018
204	ONO PHARMACEUTICAL	lecture	2	89096	817.394	2016
204	DAIICHI SANKYO	lecture	1	55685	510.872	2016
204	Takeda Pharmaceutical	lecture	1	80187	735.661	2016
204	Eisai	lecture	1	55685	510.872	2017
204	Mitsubishi Tanabe Pharma	lecture	1	55685	510.872	2017
204	Novartis Pharma	lecture	1	51560	473.028	2017
204	Janssen Pharmaceutical	lecture	1	111370	1021.74	2017
204	ONO PHARMACEUTICAL	lecture	3	167055	1532.61	2017
204	Eisai	lecture	1	55685	510.872	2018
204	Kyowa Kirin	lecture	1	55685	510.872	2018
204	Sumitomo Dainippon Pharma	lecture	1	33411	306.523	2018
204	ONO PHARMACEUTICAL	lecture	1	55685	510.872	2018
204	Novartis Pharma	lecture	2	72214	662.514	2019
204	ONO PHARMACEUTICAL	lecture	2	68060	624.404	2019
204	Sumitomo Dainippon Pharma	lecture	1	34030	312.202	2019
204	Mitsubishi Tanabe Pharma	lecture	1	33411	306.523	2019
204	Tsumura	lecture	1	22274	204.349	2019
205	CHUGAI PHARMACEUTICAL	lecture	1	111111	1019.37	2016
205	Bristol Myers Squibb	lecture	1	55685	510.872	2017
205	Sanofi	lecture	1	100000	917.431	2018
205	Otsuka Pharmaceutical	lecture	1	111111	1019.37	2019
209	Pfizer	manuscript	1	34366	315.284	2016
209	Shire plc	lecture		55685	510.872	2016
209	Bayer Yakuhin	lecture	2	66822	613.046	2016
209	Bayer Yakuhin	consulting	1	33411	306.523	2016
209	Bayer Yakuhin	lecture	1	33411	306.523	2017
209	Baxalta	lecture		77959	715.22	2017
209	Novo Nordisk Pharma	lecture	1	30936	283.817	2018
209	Bayer Yakuhin	manuscript	1	111370	1021.74	2018
209	Bayer Yakuhin	lecture	1	33411	306.523	2018
209	Shire plc	lecture		77959	715.22	2018
209	Bayer Yakuhin	lecture	2	112038	1027.87	2019
209	CHUGAI PHARMACEUTICAL	lecture	1	57276	525.468	2019
211	Pfizer	manuscript	1	34366	315.284	2016
211	MOCHIDA PHARMACEUTICAL	lecture	1	33411	306.523	2016
211	Novo Nordisk Pharma	lecture	1	72185	662.248	2016
211	CHUGAI PHARMACEUTICAL	lecture	1	34366	315.284	2016
211	CHUGAI PHARMACEUTICAL	consulting	1	57276	525.468	2017
211	Novo Nordisk Pharma	lecture	1	51560	473.028	2017
211	MOCHIDA PHARMACEUTICAL	lecture	1	33411	306.523	2017
211	Shire plc	lecture		55685	510.872	2018
211	Sanofi	consulting	1	100000	917.431	2019
211	Sanofi	lecture	1	100000	917.431	2019
211	CHUGAI PHARMACEUTICAL	consulting	1	57276	525.468	2019
212	Eisai	manuscript	1	33411	306.523	2017
212	Novartis Pharma	lecture	1	51635	473.716	2019
213	Nippon Boehringer Ingelheim	lecture	1	22274	204.349	2019
214	Kyowa Kirin	lecture	1	77959	715.22	2016
214	AstraZeneca	lecture	1	33411	306.523	2017
214	Nippon Boehringer Ingelheim	lecture	1	55685	510.872	2017
214	ONO PHARMACEUTICAL	lecture	1	89096	817.394	2017
214	Otsuka Pharmaceutical	lecture	1	33411	306.523	2018
214	Bristol Myers Squibb	lecture	1	55685	510.872	2018
214	AstraZeneca	lecture	1	56716	520.33	2019
215	Bristol Myers Squibb	lecture	3	278426	2554.37	2016
215	Pfizer	lecture	1	57276	525.468	2016
215	Nippon Shinyaku	lecture	1	111370	1021.74	2016
215	Celgene	lecture	2	175304	1608.29	2016
215	Novartis Pharma	lecture	1	111370	1021.74	2016
215	CHUGAI PHARMACEUTICAL	lecture	3	343656	3152.81	2016
215	Kyowa Kirin	lecture	2	167055	1532.61	2016
215	Novartis Pharma	lecture	1	103120	946.055	2017
215	Kyowa Kirin	lecture	2	222740	2043.49	2017
215	Celgene	manuscript	3	309361	2838.17	2017
215	Celgene	lecture	7	794026	7284.64	2017
215	DAIICHI SANKYO	lecture	2	66822	613.046	2017
215	Janssen Pharmaceutical	lecture	1	33411	306.523	2017
215	Eisai	lecture	1	55685	510.872	2017
215	Pfizer	lecture	1	57276	525.468	2017
215	Bristol Myers Squibb	lecture	3	334111	3065.24	2017
215	Kyowa Kirin	consulting	1	120280	1103.49	2017
215	ONO PHARMACEUTICAL	lecture	1	111370	1021.74	2017
215	CHUGAI PHARMACEUTICAL	lecture	1	114552	1050.94	2017
215	Pfizer	lecture	1	77959	715.22	2018
215	Pfizer	consulting	1	80187	735.661	2018
215	Otsuka Pharmaceutical	lecture	1	55685	510.872	2018
215	Kyowa Kirin	lecture	6	643719	5905.68	2018
215	ONO PHARMACEUTICAL	lecture	1	55685	510.872	2018
215	Novartis Pharma	lecture	1	103120	946.055	2018
215	Celgene	lecture	3	278424	2554.35	2018
215	Celgene	manuscript	4	288736	2648.95	2018
215	Bristol Myers Squibb	lecture	1	55685	510.872	2018
215	CHUGAI PHARMACEUTICAL	lecture	4	366566	3362.99	2019
215	Pfizer	lecture	1	222741	2043.5	2019
215	Minophagen Pharmaceutical	lecture	2	200000	1834.86	2019
215	Bristol Myers Squibb	lecture	2	167055	1532.61	2019
215	Kyowa Kirin	lecture	1	111370	1021.74	2019
215	Janssen Pharmaceutical	lecture	1	111370	1021.74	2019
215	Novartis Pharma	lecture	1	103120	946.055	2019
215	Celgene	lecture	1	70873	650.211	2019
215	DAIICHI SANKYO	lecture	1	55685	510.872	2019
218	Bristol Myers Squibb	lecture	2	50000	458.716	2016
218	Kyowa Kirin	lecture	1	50000	458.716	2016
219	Bristol Myers Squibb	lecture	2	133644	1226.09	2016
219	Celgene	lecture	1	72184	662.239	2016
219	Astellas Pharma	lecture	1	50000	458.716	2016
219	DAIICHI SANKYO	lecture	2	66822	613.046	2017
219	ONO PHARMACEUTICAL	lecture	1	77959	715.22	2017
219	Shire plc	lecture	1	77959	715.22	2017
219	Takeda Pharmaceutical	lecture	2	137463	1261.13	2017
219	Novartis Pharma	lecture	1	51560	473.028	2017
219	Bristol Myers Squibb	lecture	1	66822	613.046	2017
219	Takeda Pharmaceutical	lecture	1	57276	525.468	2018
219	Kyowa Kirin	consulting	1	77959	715.22	2018
219	Novartis Pharma	lecture	1	72184	662.239	2018
219	MOCHIDA PHARMACEUTICAL	lecture	1	33411	306.523	2018
219	Celgene	lecture	1	72184	662.239	2018
219	Bristol Myers Squibb	lecture	4	256151	2350.01	2018
219	Eisai	lecture	1	79403	728.468	2019
219	Janssen Pharmaceutical	lecture	1	77959	715.22	2019
219	Novartis Pharma	lecture	1	72184	662.239	2019
219	MOCHIDA PHARMACEUTICAL	lecture	1	34525	316.743	2019
219	Bristol Myers Squibb	lecture	1	34029	312.193	2019
221	Celgene	lecture	1	51560	473.028	2016
221	MOCHIDA PHARMACEUTICAL	lecture	1	55685	510.872	2016
221	Novartis Pharma	lecture	2	167055	1532.61	2016
221	Mitsubishi Tanabe Pharma	lecture	1	55685	510.872	2016
221	Astellas Pharma	lecture	1	30000	275.229	2016
221	Celgene	lecture	1	51560	473.028	2017
221	Celgene	lecture	1	51560	473.028	2018
221	Celgene	lecture	1	51560	473.028	2019
221	Novartis Pharma	lecture	1	20624	189.211	2019
223	Bristol Myers Squibb	lecture	1	33411	306.523	2016
223	Shire plc	lecture		44548	408.697	2016
223	Shire plc	lecture		55685	510.872	2016
223	Novo Nordisk Pharma	lecture	2	134058	1229.89	2016
223	Novartis Pharma	lecture	4	445480	4086.97	2016
223	Kyowa Kirin	lecture	1	55685	510.872	2016
223	CHUGAI PHARMACEUTICAL	consulting	2	137463	1261.13	2017
223	Shire plc	lecture	1	77959	715.22	2017
223	Novartis Pharma	manuscript	1	103120	946.055	2017
223	Novo Nordisk Pharma	lecture	3	154680	1419.08	2017
223	Bayer Yakuhin	lecture	2	167055	1532.61	2017
223	Pfizer	lecture	1	80187	735.661	2017
223	Baxalta	lecture		111370	1021.74	2017
223	Baxalta	lecture		55685	510.872	2017
223	CHUGAI PHARMACEUTICAL	consulting	2	137463	1261.13	2018
223	CHUGAI PHARMACEUTICAL	manuscript	1	80187	735.661	2018
223	CHUGAI PHARMACEUTICAL	lecture	1	80187	735.661	2018
223	Nippon Shinyaku	consulting	1	66822	613.046	2018
223	Novartis Pharma	consulting	1	103120	946.055	2018
223	Novartis Pharma	manuscript	1	103120	946.055	2018
223	Novartis Pharma	lecture	7	670280	6149.36	2018
223	Meiji Seika Pharma	lecture	1	51560	473.028	2018
223	Novo Nordisk Pharma	lecture	2	175304	1608.29	2018
223	Bayer Yakuhin	manuscript	1	111370	1021.74	2018
223	Shire plc	lecture		55685	510.872	2018
223	Shire plc	lecture		111370	1021.74	2018
223	Novartis Pharma	lecture	11	1134471	10408	2019
223	Novo Nordisk Pharma	lecture	7	649777	5961.26	2019
223	CHUGAI PHARMACEUTICAL	lecture	6	481122	4413.96	2019
223	Novartis Pharma	lecture	2	206542	1894.88	2019
223	Novo Nordisk Pharma	consulting	1	123745	1135.28	2019
223	Bayer Yakuhin	lecture	1	111370	1021.74	2019
223	Shire plc	lecture		111370	1021.74	2019
223	Shire plc	lecture		111370	1021.74	2019
223	Novartis Pharma	manuscript	1	103120	946.055	2019
223	Sanofi	lecture	1	100000	917.431	2019
223	Takeda Pharmaceutical	lecture	2	90687	831.991	2019
223	CHUGAI PHARMACEUTICAL	lecture	1	81730	749.817	2019
223	CHUGAI PHARMACEUTICAL	consulting	1	80187	735.661	2019
223	Kyowa Kirin	consulting	1	77959	715.22	2019
223	CHUGAI PHARMACEUTICAL	consulting	1	58410	535.872	2019
223	ASAHI KASEI PHARMA	lecture	1	55685	510.872	2019
223	CHUGAI PHARMACEUTICAL	consulting	1	54000	495.413	2019
225	ASAHI KASEI PHARMA	lecture	1	33411	306.523	2018
225	Nippon Shinyaku	lecture	1	33411	306.523	2019
225	Bristol Myers Squibb	lecture	1	33411	306.523	2019
227	Novartis Pharma	lecture	1	55685	510.872	2016
227	Celgene	lecture	1	30936	283.817	2017
227	Eisai	lecture	1	55685	510.872	2018
228	ONO PHARMACEUTICAL	lecture	1	55685	510.872	2017
228	Celgene	lecture	1	30936	283.817	2017
228	Novartis Pharma	lecture	1	51560	473.028	2018
229	CHUGAI PHARMACEUTICAL	lecture	1	34366	315.284	2016
229	Celgene	lecture	2	103120	946.055	2018
231	Bristol Myers Squibb	lecture	2	133644	1226.09	2016
231	Pfizer	manuscript	1	57276	525.468	2016
231	Pfizer	consulting	1	57276	525.468	2016
231	ONO PHARMACEUTICAL	lecture	1	111370	1021.74	2016
231	NIPPON PHARMACEUTICAL	lecture		55685	510.872	2016
231	Nippon Shinyaku	consulting	1	33411	306.523	2016
231	Celgene	lecture	2	154680	1419.08	2016
231	MSD	lecture	2	167055	1532.61	2016
231	Novartis Pharma	lecture	5	556850	5108.72	2016
231	Takeda Pharmaceutical	lecture	2	114552	1050.94	2016
231	CHUGAI PHARMACEUTICAL	consulting	1	57276	525.468	2016
231	Kyowa Kirin	consulting	1	77959	715.22	2016
231	CHUGAI PHARMACEUTICAL	lecture	1	114552	1050.94	2017
231	Bristol Myers Squibb	lecture	2	133644	1226.09	2017
231	Pfizer	lecture	1	114552	1050.94	2017
231	Eisai	lecture	1	33411	306.523	2017
231	MSD	lecture	1	111370	1021.74	2017
231	Otsuka Pharmaceutical	lecture	1	55685	510.872	2017
231	Otsuka Pharmaceutical	consulting	1	111370	1021.74	2017
231	ONO PHARMACEUTICAL	lecture	1	111370	1021.74	2017
231	Kyowa Kirin	consulting	1	77959	715.22	2017
231	Celgene	lecture	2	123744	1135.27	2017
231	Takeda Pharmaceutical	lecture	1	57276	525.468	2017
231	Nippon Shinyaku	lecture	3	167055	1532.61	2017
231	Novartis Pharma	lecture	9	897144	8230.68	2017
231	Janssen Pharmaceutical	lecture	1	111370	1021.74	2017
231	Otsuka Pharmaceutical	lecture	1	55685	510.872	2018
231	Takeda Pharmaceutical	lecture	4	297837	2732.45	2018
231	Astellas Pharma	lecture	2	150000	1376.15	2018
231	DAIICHI SANKYO	consulting	1	110440	1013.21	2018
231	Nippon Shinyaku	consulting	1	66822	613.046	2018
231	Nippon Shinyaku	lecture	1	77959	715.22	2018
231	ONO PHARMACEUTICAL	lecture	1	77959	715.22	2018
231	ONO PHARMACEUTICAL	consulting	1	55685	510.872	2018
231	Novartis Pharma	manuscript	1	103120	946.055	2018
231	Novartis Pharma	lecture	18	1856160	17029	2018
231	Celgene	lecture	2	123744	1135.27	2018
231	Bristol Myers Squibb	lecture	2	155918	1430.44	2018
231	MSD	lecture	1	111370	1021.74	2018
231	Novartis Pharma	lecture	17	1753191	16084.3	2019
231	Novartis Pharma	manuscript	3	257800	2365.14	2019
231	Takeda Pharmaceutical	lecture	2	194633	1785.62	2019
231	ONO PHARMACEUTICAL	lecture	3	191803	1759.66	2019
231	Kyowa Kirin	consulting	2	189329	1736.96	2019
231	Eisai	lecture	3	180873	1659.39	2019
231	Kyowa Kirin	lecture	2	167055	1532.61	2019
231	Bristol Myers Squibb	lecture	2	155918	1430.44	2019
231	Celgene	lecture	2	144370	1324.5	2019
231	Yakult Honsha	lecture	2	143057	1312.45	2019
231	Nippon Shinyaku	lecture	2	133644	1226.09	2019
231	MSD	lecture	1	111370	1021.74	2019
231	DAIICHI SANKYO	consulting	1	110440	1013.21	2019
231	Otsuka Pharmaceutical	lecture	1	77959	715.22	2019
231	Nippon Shinyaku	consulting	1	66822	613.046	2019
234	Nippon Shinyaku	lecture	1	55685	510.872	2016
234	Celgene	lecture	2	154680	1419.08	2016
234	Novartis Pharma	lecture	3	278425	2554.36	2016
234	Celgene	lecture	1	103120	946.055	2017
234	CHUGAI PHARMACEUTICAL	lecture	1	57276	525.468	2017
234	Takeda Pharmaceutical	lecture	1	57276	525.468	2018
234	Kyowa Kirin	lecture	1	55685	510.872	2018
234	Kyowa Kirin	consulting	1	77959	715.22	2018
234	Nippon Shinyaku	lecture	1	55685	510.872	2018
234	Celgene	lecture	2	154680	1419.08	2018
234	Taisho Pharmaceutical	lecture	1	77959	715.22	2019
234	Otsuka Pharmaceutical	lecture	1	55685	510.872	2019
235	Celgene	lecture	1	51560	473.028	2017
235	Kyowa Kirin	consulting	1	55685	510.872	2019
235	Celgene	lecture	1	50623	464.431	2019
235	ONO PHARMACEUTICAL	lecture	1	34030	312.202	2019
235	Kyowa Kirin	lecture	1	33411	306.523	2019
235	Astellas Pharma	lecture	1	30556	280.33	2019
237	Yakult Honsha	lecture	1	154682	1419.1	2016
237	Sumitomo Dainippon Pharma	lecture	1	111370	1021.74	2016
237	Novo Nordisk Pharma	lecture	1	30937	283.826	2016
237	Sumitomo Dainippon Pharma	lecture	1	55685	510.872	2017
237	Eisai	lecture	1	55685	510.872	2017
237	Yakult Honsha	lecture	1	154682	1419.1	2017
237	Sumitomo Dainippon Pharma	lecture	1	55685	510.872	2018
237	Astellas Pharma	lecture	1	71296	654.092	2019
239	CHUGAI PHARMACEUTICAL	lecture	1	22910	210.183	2016
239	CHUGAI PHARMACEUTICAL	lecture	2	68732	630.569	2019
239	Otsuka Pharmaceutical	lecture	1	55685	510.872	2019
239	Kyowa Kirin	lecture	1	55685	510.872	2019
239	ONO PHARMACEUTICAL	lecture	1	55685	510.872	2019
240	Kyowa Kirin	lecture	1	111370	1021.74	2016
241	Kyowa Kirin	lecture	1	111370	1021.74	2018
241	Nippon Kayaku	lecture	1	111370	1021.74	2019
242	CHUGAI PHARMACEUTICAL	lecture	1	34366	315.284	2017
244	Bristol Myers Squibb	lecture	1	55685	510.872	2016
244	Pfizer	consulting	1	57276	525.468	2016
244	ONO PHARMACEUTICAL	lecture	1	77959	715.22	2016
244	Sumitomo Dainippon Pharma	manuscript	1	55685	510.872	2016
244	Eisai	lecture	1	33411	306.523	2016
244	Celgene	lecture	1	51560	473.028	2016
244	CHUGAI PHARMACEUTICAL	consulting	1	57276	525.468	2017
244	Eisai	lecture	1	33411	306.523	2017
244	Kyowa Kirin	consulting	1	77959	715.22	2017
244	Celgene	lecture	2	123744	1135.27	2017
244	Takeda Pharmaceutical	lecture	1	57276	525.468	2017
244	Bristol Myers Squibb	lecture	2	167055	1532.61	2017
244	Novartis Pharma	lecture	1	103120	946.055	2017
244	Eisai	lecture	1	33411	306.523	2018
244	Otsuka Pharmaceutical	lecture	2	111370	1021.74	2018
244	Bristol Myers Squibb	lecture	1	77959	715.22	2018
244	Janssen Pharmaceutical	lecture	1	55685	510.872	2018
244	CHUGAI PHARMACEUTICAL	lecture	1	58410	535.872	2019
245	Bristol Myers Squibb	lecture	2	155918	1430.44	2016
245	ONO PHARMACEUTICAL	lecture	1	89096	817.394	2016
245	ONO PHARMACEUTICAL	manuscript	2	222740	2043.49	2016
245	Sanofi	lecture	3	210000	1926.61	2016
245	Eisai	lecture	1	111370	1021.74	2016
245	Celgene	lecture	1	103120	946.055	2016
245	Janssen Pharmaceutical	lecture	3	167055	1532.61	2016
245	Janssen Pharmaceutical	consulting	2	222740	2043.49	2016
245	Takeda Pharmaceutical	lecture	2	222740	2043.49	2016
245	CHUGAI PHARMACEUTICAL	lecture	4	391386	3590.7	2016
245	CHUGAI PHARMACEUTICAL	consulting	1	77959	715.22	2016
245	Kyowa Kirin	lecture	2	167055	1532.61	2016
245	Eisai	lecture	8	890960	8173.94	2018
245	Takeda Pharmaceutical	lecture	4	425751	3905.97	2018
245	Kyowa Kirin	lecture	1	111370	1021.74	2018
245	ONO PHARMACEUTICAL	lecture	1	89096	817.394	2018
245	Sanofi	lecture	2	200000	1834.86	2018
245	Celgene	lecture	2	154680	1419.08	2018
245	Celgene	manuscript	2	164992	1513.69	2018
245	Celgene	consulting	1	82496	756.844	2018
245	Bristol Myers Squibb	lecture	1	66822	613.046	2018
245	Bristol Myers Squibb	manuscript	1	25820	236.881	2018
245	MSD	lecture	1	111370	1021.74	2018
245	Janssen Pharmaceutical	lecture	3	278425	2554.36	2018
245	ONO PHARMACEUTICAL	lecture	4	424856	3897.76	2019
245	Celgene	lecture	5	390548	3583.01	2019
245	Eisai	lecture	3	334110	3065.23	2019
245	CHUGAI PHARMACEUTICAL	lecture	3	248833	2282.87	2019
245	Janssen Pharmaceutical	lecture	2	222740	2043.49	2019
245	Takeda Pharmaceutical	lecture	2	200466	1839.14	2019
245	Sanofi	lecture	2	160000	1467.89	2019
245	CHUGAI PHARMACEUTICAL	consulting	2	144781	1328.27	2019
245	CHUGAI PHARMACEUTICAL	consulting	1	111370	1021.74	2019
245	Kyowa Kirin	lecture	1	111370	1021.74	2019
245	Janssen Pharmaceutical	consulting	1	111370	1021.74	2019
245	Novartis Pharma	lecture	1	103120	946.055	2019
245	Bristol Myers Squibb	lecture	1	89096	817.394	2019
245	Celgene	consulting	1	82497	756.853	2019
245	AstraZeneca	consulting	1	55685	510.872	2019
247	Astellas Pharma	lecture	1	50000	458.716	2018
249	Astellas Pharma	lecture	1	50000	458.716	2016
250	Bristol Myers Squibb	lecture	1	77959	715.22	2016
250	MSD	lecture	1	11137	102.174	2016
250	CHUGAI PHARMACEUTICAL	lecture	1	11456	105.101	2016
250	Sumitomo Dainippon Pharma	lecture	1	33411	306.523	2017
250	Bristol Myers Squibb	lecture	1	33411	306.523	2017
252	Kyowa Kirin	lecture	1	33411	306.523	2017
252	CHUGAI PHARMACEUTICAL	consulting	1	57276	525.468	2017
252	Kyowa Kirin	lecture	1	55685	510.872	2018
252	Kyowa Kirin	consulting	1	77959	715.22	2018
254	Sumitomo Dainippon Pharma	lecture	1	22274	204.349	2016
254	Taisho Pharmaceutical	others	1	55685	510.872	2016
254	MSD	lecture	1	55685	510.872	2016
254	Takeda Pharmaceutical	lecture	1	57276	525.468	2016
254	Kyowa Kirin	lecture	1	22274	204.349	2017
254	CHUGAI PHARMACEUTICAL	lecture	1	34366	315.284	2018
254	Novartis Pharma	lecture	1	51560	473.028	2019
255	CHUGAI PHARMACEUTICAL	lecture	1	57276	525.468	2019
256	Celgene	lecture	3	154680	1419.08	2016
256	Celgene	lecture	4	206240	1892.11	2017
256	Janssen Pharmaceutical	lecture	2	133644	1226.09	2017
256	MSD	lecture	1	55685	510.872	2017
256	Takeda Pharmaceutical	lecture	1	57276	525.468	2017
256	Bristol Myers Squibb	lecture	2	122507	1123.92	2017
256	Eisai	lecture	1	33411	306.523	2018
256	Takeda Pharmaceutical	consulting	1	15390	141.193	2018
256	Takeda Pharmaceutical	lecture	2	160374	1471.32	2018
256	Sumitomo Dainippon Pharma	lecture	1	33411	306.523	2018
256	ONO PHARMACEUTICAL	lecture	1	55685	510.872	2018
256	Novartis Pharma	lecture	1	51560	473.028	2018
256	Celgene	lecture	2	103120	946.055	2018
256	Bristol Myers Squibb	lecture	1	66822	613.046	2018
256	Janssen Pharmaceutical	lecture	1	77959	715.22	2018
256	Janssen Pharmaceutical	lecture	1	55685	510.872	2018
256	Bristol Myers Squibb	lecture	3	270588	2482.46	2019
256	Janssen Pharmaceutical	lecture	3	211603	1941.31	2019
256	Celgene	lecture	4	164430	1508.53	2019
256	Takeda Pharmaceutical	lecture	2	138948	1274.75	2019
256	Novartis Pharma	lecture	2	103195	946.743	2019
256	Bristol Myers Squibb	lecture	1	90746	832.532	2019
256	ONO PHARMACEUTICAL	lecture	1	56716	520.33	2019
258	Bristol Myers Squibb	lecture	2	133644	1226.09	2016
258	Celgene	lecture	4	247488	2270.53	2016
258	Bristol Myers Squibb	lecture	1	66822	613.046	2017
258	Eisai	lecture	1	55685	510.872	2017
258	Takeda Pharmaceutical	lecture	1	57276	525.468	2017
258	Pfizer	consulting	1	57276	525.468	2017
258	Otsuka Pharmaceutical	lecture	1	33411	306.523	2017
258	Celgene	lecture	3	154680	1419.08	2017
258	CHUGAI PHARMACEUTICAL	lecture	1	80187	735.661	2018
258	KISSEI PHARMACEUTICAL	lecture	1	33411	306.523	2018
258	ONO PHARMACEUTICAL	lecture	1	77959	715.22	2018
258	Celgene	lecture	2	123744	1135.27	2018
258	Celgene	manuscript	1	103120	946.055	2018
258	Bristol Myers Squibb	lecture	2	133644	1226.09	2018
258	Shire plc	lecture		77959	715.22	2018
258	Novartis Pharma	lecture	3	216762	1988.64	2019
258	Celgene	lecture	2	123745	1135.28	2019
258	CHUGAI PHARMACEUTICAL	lecture	1	80187	735.661	2019
258	ONO PHARMACEUTICAL	lecture	1	55685	510.872	2019
258	Eisai	lecture	1	33411	306.523	2019
259	Celgene	lecture	1	30936	283.817	2016
259	Celgene	lecture	1	30936	283.817	2017
259	Sumitomo Dainippon Pharma	lecture	1	56716	520.33	2019
259	Astellas Pharma	lecture	1	30556	280.33	2019
260	Celgene	lecture	1	30936	283.817	2016
262	ONO PHARMACEUTICAL	lecture	1	77959	715.22	2016
262	Sumitomo Dainippon Pharma	lecture	1	55685	510.872	2016
262	Sumitomo Dainippon Pharma	manuscript	1	55685	510.872	2016
262	Celgene	lecture	1	72184	662.239	2016
262	Nippon Kayaku	lecture	1	111370	1021.74	2016
262	Novartis Pharma	lecture	1	77959	715.22	2016
262	Novartis Pharma	manuscript	1	77959	715.22	2016
262	Otsuka Pharmaceutical	lecture	1	70000	642.202	2016
262	CHUGAI PHARMACEUTICAL	lecture	1	114552	1050.94	2016
262	Kyowa Kirin	lecture	1	55685	510.872	2016
262	KISSEI PHARMACEUTICAL	lecture	1	44548	408.697	2017
262	Sumitomo Dainippon Pharma	lecture	1	55685	510.872	2017
262	Takeda Pharmaceutical	lecture	2	194739	1786.6	2017
262	Pfizer	manuscript	1	34366	315.284	2017
262	Bristol Myers Squibb	lecture	2	178192	1634.79	2017
262	CHUGAI PHARMACEUTICAL	lecture	2	171828	1576.4	2018
262	Eisai	lecture	1	77959	715.22	2018
262	Sumitomo Dainippon Pharma	lecture	1	55685	510.872	2018
262	ONO PHARMACEUTICAL	lecture	1	77959	715.22	2018
262	Celgene	lecture	1	72184	662.239	2018
262	Janssen Pharmaceutical	lecture	1	33411	306.523	2018
262	Takeda Pharmaceutical	lecture	1	116674	1070.4	2019
262	Eisai	lecture	1	113432	1040.66	2019
262	MSD	manuscript	1	111370	1021.74	2019
262	NIPPON PHARMACEUTICAL	lecture	1	110231	1011.29	2019
262	CHUGAI PHARMACEUTICAL	lecture	1	80187	735.661	2019
262	Celgene	lecture	1	72185	662.248	2019
262	Sumitomo Dainippon Pharma	lecture	1	55685	510.872	2019
262	Janssen Pharmaceutical	lecture	1	33411	306.523	2019
264	Eli Lilly Japan	lecture	1	33411	306.523	2016
264	Eli Lilly Japan	lecture	1	33411	306.523	2017
265	Takeda Pharmaceutical	lecture	1	57276	525.468	2016
265	Takeda Pharmaceutical	lecture	1	82080	753.028	2017
265	Novartis Pharma	lecture	1	51560	473.028	2019
266	Celgene	lecture	1	51560	473.028	2016
266	Otsuka Pharmaceutical	lecture	1	33411	306.523	2018
266	Fujimoto Pharmaceutical	lecture	1	33411	306.523	2019
268	Celgene	lecture	1	30936	283.817	2019
270	CHUGAI PHARMACEUTICAL	consulting	1	55685	510.872	2017
270	Eisai	lecture	1	55685	510.872	2017
270	Novartis Pharma	lecture	1	51560	473.028	2017
270	Eisai	lecture	1	33411	306.523	2018
270	Otsuka Pharmaceutical	lecture	1	33411	306.523	2018
270	Astellas Pharma	lecture	1	50000	458.716	2018
270	ONO PHARMACEUTICAL	lecture	1	89096	817.394	2018
271	Nippon Shinyaku	lecture	1	33411	306.523	2017
271	Novartis Pharma	lecture	1	51560	473.028	2017
273	Bristol Myers Squibb	lecture	2	222740	2043.49	2016
273	Pfizer	lecture	1	57276	525.468	2016
273	ONO PHARMACEUTICAL	lecture	2	222740	2043.49	2016
273	Sumitomo Dainippon Pharma	lecture	1	111370	1021.74	2016
273	SHIONOGI	lecture	1	103120	946.055	2016
273	Celgene	lecture	1	103120	946.055	2016
273	MSD	lecture	1	111370	1021.74	2016
273	Novartis Pharma	lecture	1	111370	1021.74	2016
273	CHUGAI PHARMACEUTICAL	lecture	2	229104	2101.87	2016
273	Kyowa Kirin	lecture	1	55685	510.872	2016
273	Astellas Pharma	lecture	1	70000	642.202	2016
273	Celgene	lecture	5	433104	3973.43	2017
273	ONO PHARMACEUTICAL	lecture	1	111370	1021.74	2017
273	MSD	lecture	1	111370	1021.74	2017
273	Kyowa Kirin	lecture	1	55685	510.872	2017
273	DAIICHI SANKYO	lecture	1	167056	1532.62	2017
273	Pfizer	lecture	1	57276	525.468	2017
273	Astellas Pharma	lecture	1	70000	642.202	2017
273	Novartis Pharma	lecture	1	103120	946.055	2017
273	CHUGAI PHARMACEUTICAL	lecture	2	229104	2101.87	2017
273	CHUGAI PHARMACEUTICAL	consulting	1	57276	525.468	2017
273	CHUGAI PHARMACEUTICAL	lecture	3	343656	3152.81	2018
273	Eisai	lecture	1	55685	510.872	2018
273	Otsuka Pharmaceutical	lecture	1	111370	1021.74	2018
273	Takeda Pharmaceutical	lecture	1	114552	1050.94	2018
273	Astellas Pharma	lecture	2	120000	1100.92	2018
273	Kyowa Kirin	lecture	2	167055	1532.61	2018
273	Sumitomo Dainippon Pharma	lecture	1	77959	715.22	2018
273	MOCHIDA PHARMACEUTICAL	lecture	1	111370	1021.74	2018
273	Celgene	lecture	2	206240	1892.11	2018
273	Bristol Myers Squibb	lecture	1	111370	1021.74	2018
273	Janssen Pharmaceutical	lecture	1	77959	715.22	2018
273	Astellas Pharma	lecture	2	173147	1588.5	2019
273	Kyowa Kirin	lecture	2	167055	1532.61	2019
273	CHUGAI PHARMACEUTICAL	lecture	1	116710	1070.73	2019
273	Nippon Shinyaku	lecture	1	111370	1021.74	2019
273	Bristol Myers Squibb	lecture	1	111370	1021.74	2019
273	Celgene	lecture	1	103121	946.064	2019
273	Novartis Pharma	lecture	1	103120	946.055	2019
273	Sumitomo Dainippon Pharma	lecture	1	79403	728.468	2019
273	Eisai	lecture	1	77959	715.22	2019
[truncated: 27,946 more rows]
